# Supplementary material for: LRPPRC-mediated folding of the mitochondrial transcriptome
Source: Nat Commun. 2017 Nov 16;8:1532. doi: 10.1038/s41467-017-01221-z (PMC5691074; doi:10.1038/s41467-017-01221-z)
Supplement: Supplementary file 3 — Supplementary Data 1 [file 41467_2017_1221_MOESM3_ESM.xlsx]

## Sheet: All Sites
Chr	Start	End	Name	Fscore	Strand	CentreCscore	KOFscore	KOCentreCscore	log2FC_Fscore	FDR_norm	KO > WT?
chrM	14033	14042	footprints_9_0.061623_0.990776	0.990776	-	0.061623	4.93028	0.397511	2.31504	0.00133333	TRUE
chrM	6734	6742	footprints_8_-0.534212_0.541813	0.541813	+	-0.534212	2.72546	0.074377	2.33063	0.002	TRUE
chrM	1527	1536	footprints_9_-0.092514_0.646160	0.64616	+	-0.092514	2.79099	0.18475	2.11081	0.00275	TRUE
chrM	14427	14441	footprints_14_-0.220391_0.575957	0.575957	+	-0.220391	2.73853	0.117326	2.24937	0.00275	TRUE
chrM	2489	2513	footprints_24_-0.272451_0.412981	0.412981	+	-0.272451	1.80231	-0.003997	2.1257	0.003	TRUE
chrM	7422	7431	footprints_9_-0.758493_0.389374	0.389374	+	-0.758493	2.1292	-0.025383	2.45108	0.003	TRUE
chrM	8384	8397	footprints_13_-0.525200_0.518012	0.518012	+	-0.5252	2.2881	0.056349	2.1431	0.003	TRUE
chrM	9565	9577	footprints_12_-0.329192_0.460165	0.460165	+	-0.329192	2.09317	0.051411	2.18547	0.0032	TRUE
chrM	6963	6979	footprints_16_0.039735_0.996628	0.996628	+	0.039735	4.13615	0.442645	2.05316	0.0036	TRUE
chrM	6363	6391	footprints_28_-0.186155_0.608735	0.608735	+	-0.186155	2.31754	0.083187	1.92871	0.00561539	TRUE
chrM	13861	13874	footprints_13_0.116598_0.762586	0.762586	-	0.116598	2.81847	0.201308	1.88594	0.00563158	TRUE
chrM	8113	8122	footprints_9_-0.242048_0.645574	0.645574	+	-0.242048	2.43293	0.104404	1.91404	0.00573334	TRUE
chrM	2097	2125	footprints_28_0.016216_0.671611	0.671611	+	0.016216	2.44206	0.076226	1.8624	0.00577273	TRUE
chrM	13113	13130	footprints_17_-0.124989_0.683617	0.683617	+	-0.124989	2.58763	0.23161	1.92037	0.00578572	TRUE
chrM	14092	14102	footprints_10_-0.740457_0.484358	0.484358	-	-0.740457	1.79123	-0.638966	1.8868	0.00583334	TRUE
chrM	8763	8783	footprints_20_-0.167548_0.598488	0.598488	+	-0.167548	2.19302	0.087984	1.87353	0.00585001	TRUE
chrM	1204	1214	footprints_10_0.015022_0.593249	0.593249	+	0.015022	2.2754	0.200445	1.93941	0.00591667	TRUE
chrM	419	442	footprints_23_-0.001850_0.763602	0.763602	+	-0.00185	2.77915	0.020275	1.86375	0.00595239	TRUE
chrM	780	817	footprints_37_0.058405_0.517319	0.517319	+	0.058405	1.91914	0.077398	1.89133	0.00625001	TRUE
chrM	5646	5666	footprints_20_0.037364_0.476687	0.476687	+	0.037364	1.6767	0.05815	1.81451	0.00670834	TRUE
chrM	15133	15169	footprints_36_-0.048365_0.658905	0.658905	+	-0.048365	2.32735	0.178676	1.82055	0.00682609	TRUE
chrM	2457	2485	footprints_28_0.042262_0.679093	0.679093	+	0.042262	2.32513	0.187355	1.77563	0.00737038	TRUE
chrM	9505	9515	footprints_10_-0.041695_0.736412	0.736412	+	-0.041695	2.49807	0.195621	1.76223	0.0074138	TRUE
chrM	6121	6130	footprints_9_-0.523332_0.476024	0.476024	+	-0.523332	1.6063	-0.017588	1.75464	0.00743334	TRUE
chrM	15937	15951	footprints_14_-0.096342_0.656859	0.656859	-	-0.096342	2.20757	0.053407	1.7488	0.00751614	TRUE
chrM	14638	14672	footprints_34_0.014980_0.680558	0.680558	+	0.01498	2.314	0.103063	1.7656	0.00757144	TRUE
chrM	1308	1316	footprints_8_0.107292_0.868081	0.868081	+	0.107292	2.82535	0.245082	1.70253	0.00813514	TRUE
chrM	276	284	footprints_8_-0.095745_0.913111	0.913111	+	-0.095745	2.95724	0.013318	1.69539	0.00823685	TRUE
chrM	11147	11174	footprints_27_-0.074368_0.554777	0.554777	+	-0.074368	1.80777	0.050949	1.70423	0.00827779	TRUE
chrM	13834	13850	footprints_16_-0.040821_0.627356	0.627356	-	-0.040821	2.05276	0.164211	1.71021	0.00844118	TRUE
chrM	15316	15332	footprints_16_-0.162291_0.753419	0.753419	+	-0.162291	2.47629	-0.033964	1.71665	0.00848486	TRUE
chrM	13124	13136	footprints_12_0.015550_0.779611	0.779611	-	0.01555	2.48514	0.149588	1.6725	0.00900001	TRUE
chrM	1058	1080	footprints_22_-0.107767_0.740429	0.740429	+	-0.107767	2.33813	0.236242	1.65892	0.00945001	TRUE
chrM	4057	4067	footprints_10_-0.058888_0.893090	0.89309	+	-0.058888	2.77246	0.288668	1.63429	0.00961365	TRUE
chrM	443	460	footprints_17_0.128999_1.174882	1.17488	+	0.128999	3.68265	0.201856	1.64823	0.00968294	TRUE
chrM	9191	9210	footprints_19_-0.536715_0.473365	0.473365	+	-0.536715	1.4643	-0.043938	1.62919	0.00971112	TRUE
chrM	1216	1240	footprints_24_0.093546_0.654385	0.654385	+	0.093546	2.03668	0.123454	1.63801	0.0097442	TRUE
chrM	3767	3807	footprints_40_0.135322_0.557042	0.557042	+	0.135322	1.71094	0.256823	1.61893	0.0102391	TRUE
chrM	11178	11218	footprints_40_-0.096406_0.584476	0.584476	+	-0.096406	1.77363	0.050211	1.60149	0.0111064	TRUE
chrM	842	865	footprints_23_-0.014232_0.592766	0.592766	+	-0.014232	1.77071	0.092672	1.57879	0.01164	TRUE
chrM	5716	5724	footprints_8_-0.255098_0.659260	0.65926	+	-0.255098	1.97286	-0.002986	1.58137	0.0117143	TRUE
chrM	8876	8885	footprints_9_-0.398374_0.736053	0.736053	+	-0.398374	2.16106	0.092962	1.55386	0.0120556	TRUE
chrM	5921	5929	footprints_8_-0.329633_0.628004	0.628004	+	-0.329633	1.83966	0.015122	1.55059	0.0121273	TRUE
chrM	5623	5634	footprints_11_0.064993_0.797478	0.797478	+	0.064993	2.28675	0.113872	1.51979	0.0141964	TRUE
chrM	13824	13846	footprints_22_-0.032980_0.754464	0.754464	+	-0.03298	2.15863	0.133922	1.51659	0.0142105	TRUE
chrM	6790	6823	footprints_33_0.009759_0.740846	0.740846	+	0.009759	2.1079	0.08214	1.50856	0.0146552	TRUE
chrM	8817	8842	footprints_25_-0.152766_0.736944	0.736944	+	-0.152766	2.06239	0.032546	1.48469	0.0160339	TRUE
chrM	6674	6683	footprints_9_-0.343342_0.769899	0.769899	+	-0.343342	2.12803	0.104691	1.46678	0.0173334	TRUE
chrM	11612	11628	footprints_16_-0.151784_0.761815	0.761815	+	-0.151784	2.08618	0.255184	1.45335	0.0182097	TRUE
chrM	7599	7613	footprints_14_-0.135232_0.643131	0.643131	+	-0.135232	1.76124	-0.03495	1.4534	0.0185082	TRUE
chrM	6648	6656	footprints_8_-0.020099_0.787553	0.787553	+	-0.020099	2.1416	0.029708	1.44324	0.0187937	TRUE
chrM	1831	1840	footprints_9_0.318396_1.247911	1.24791	+	0.318396	3.38446	0.536249	1.43941	0.0188125	TRUE
chrM	13770	13799	footprints_29_0.074552_0.825320	0.82532	+	0.074552	2.22926	0.084654	1.43354	0.0191539	TRUE
chrM	1848	1874	footprints_26_0.147197_0.503397	0.503397	+	0.147197	1.34787	0.148275	1.42091	0.0194118	TRUE
chrM	14995	15015	footprints_20_-0.227673_0.634789	0.634789	+	-0.227673	1.7066	-0.029288	1.42678	0.0194546	TRUE
chrM	2708	2719	footprints_11_0.139718_0.636602	0.636602	+	0.139718	1.68901	0.390569	1.40772	0.0204638	TRUE
chrM	3465	3473	footprints_8_0.031996_0.690022	0.690022	+	0.031996	1.82319	0.150681	1.40175	0.0207572	TRUE
chrM	5735	5747	footprints_12_-0.123641_0.872596	0.872596	+	-0.123641	2.27028	0.065753	1.37948	0.0220946	TRUE
chrM	15112	15132	footprints_20_-0.012098_0.601097	0.601097	+	-0.012098	1.56566	0.042207	1.3811	0.0221918	TRUE
chrM	3152	3163	footprints_11_-0.007576_0.769814	0.769814	-	-0.007576	2.01138	0.021668	1.3856	0.0222958	TRUE
chrM	7201	7213	footprints_12_0.177927_0.733665	0.733665	+	0.177927	1.91213	0.193234	1.38199	0.0224306	TRUE
chrM	6409	6438	footprints_29_-0.088312_0.799982	0.799982	+	-0.088312	2.06173	0.013204	1.36581	0.0224744	TRUE
chrM	12047	12059	footprints_12_0.050475_0.863990	0.86399	+	0.050475	2.22076	0.146814	1.36197	0.0226709	TRUE
chrM	1786	1798	footprints_12_0.000000_0.633178	0.633178	-	0	1.63258	0.00998	1.36647	0.0227273	TRUE
chrM	3098	3113	footprints_15_-0.004567_0.845895	0.845895	-	-0.004567	2.18227	0.037878	1.36728	0.0228816	TRUE
chrM	7381	7391	footprints_10_-0.090922_1.044730	1.04473	+	-0.090922	2.67514	0.137331	1.35648	0.022925	TRUE
chrM	14337	14368	footprints_31_-0.111271_0.826867	0.826867	+	-0.111271	2.13567	0.08024	1.36896	0.0229467	TRUE
chrM	10217	10232	footprints_15_0.001171_0.939822	0.939822	+	0.001171	2.39341	0.166257	1.34861	0.0232805	TRUE
chrM	3096	3123	footprints_27_-0.153289_0.809170	0.80917	+	-0.153289	2.0638	-0.057946	1.35079	0.0233334	TRUE
chrM	7108	7140	footprints_32_0.002706_0.697895	0.697895	-	0.002706	1.77063	0.014025	1.34318	0.0235	TRUE
chrM	13347	13356	footprints_9_-0.074403_1.114718	1.11472	-	-0.074403	2.81772	0.142913	1.33785	0.0235233	TRUE
chrM	15952	15992	footprints_40_-0.003557_0.983855	0.983855	-	-0.003557	2.49998	0.118426	1.3454	0.0235422	TRUE
chrM	1989	2013	footprints_24_-0.077060_0.554144	0.554144	+	-0.07706	1.39684	0.097898	1.33383	0.0235455	TRUE
chrM	1598	1613	footprints_15_-0.056706_0.580301	0.580301	+	-0.056706	1.45457	-0.030021	1.32572	0.024236	TRUE
chrM	12536	12547	footprints_11_-0.024839_0.888417	0.888417	-	-0.024839	2.22152	0.166024	1.32224	0.0243889	TRUE
chrM	8882	8918	footprints_36_-0.011112_0.661535	0.661535	-	-0.011112	1.63315	0.01734	1.30377	0.0251875	TRUE
chrM	14233	14242	footprints_9_-0.442847_0.815809	0.815809	+	-0.442847	2.02083	-0.023072	1.30864	0.0254086	TRUE
chrM	906	943	footprints_37_0.129019_1.056814	1.05681	+	0.129019	2.6119	0.3086	1.30538	0.0255	TRUE
chrM	15374	15394	footprints_20_-0.029560_0.818657	0.818657	-	-0.02956	2.03251	0.003051	1.31193	0.0255275	TRUE
chrM	10874	10895	footprints_21_-0.069093_0.872257	0.872257	+	-0.069093	2.16265	0.033959	1.30997	0.0255652	TRUE
chrM	7181	7199	footprints_18_0.099354_0.642739	0.642739	+	0.099354	1.57644	0.11626	1.29437	0.0260825	TRUE
chrM	13385	13419	footprints_34_-0.039015_0.819830	0.81983	+	-0.039015	1.9966	0.051489	1.28415	0.0261569	TRUE
chrM	12726	12762	footprints_36_0.002921_0.876319	0.876319	+	0.002921	2.13082	0.118922	1.28188	0.0261748	TRUE
chrM	8438	8446	footprints_8_-0.349717_0.590279	0.590279	+	-0.349717	1.43889	-0.06607	1.28549	0.02652	TRUE
chrM	5976	5999	footprints_23_0.073023_1.017639	1.01764	+	0.073023	2.46434	0.124666	1.27598	0.0266443	TRUE
chrM	5400	5410	footprints_10_-0.199968_0.979841	0.979841	+	-0.199968	2.39159	0.057343	1.28735	0.0267347	TRUE
chrM	3114	3151	footprints_37_-0.008961_0.837380	0.83738	-	-0.008961	2.0416	0.008941	1.28575	0.0267374	TRUE
chrM	7495	7528	footprints_33_-0.040067_0.690882	0.690882	+	-0.040067	1.66537	0.078849	1.26933	0.0268692	TRUE
chrM	5235	5257	footprints_22_-0.130626_0.897674	0.897674	-	-0.130626	2.16655	0.138798	1.27113	0.0269057	TRUE
chrM	4593	4615	footprints_22_0.022590_0.970611	0.970611	+	0.02259	2.30626	0.113886	1.24859	0.0285	TRUE
chrM	4068	4078	footprints_10_0.051169_0.718759	0.718759	+	0.051169	1.70985	0.062335	1.25029	0.0285406	TRUE
chrM	3358	3370	footprints_12_0.073606_0.852337	0.852337	+	0.073606	2.03186	0.109221	1.25331	0.0286606	TRUE
chrM	10048	10065	footprints_17_0.051108_0.853888	0.853888	-	0.051108	2.03714	0.098926	1.25442	0.0287593	TRUE
chrM	2654	2671	footprints_17_0.016490_0.801029	0.801029	+	0.01649	1.90624	0.077308	1.25081	0.0287637	TRUE
chrM	10213	10249	footprints_36_0.001119_0.857042	0.857042	-	0.001119	2.0184	0.023289	1.23578	0.0298348	TRUE
chrM	5777	5813	footprints_36_-0.052296_0.790589	0.790589	+	-0.052296	1.86348	0.028322	1.237	0.0299211	TRUE
chrM	5377	5387	footprints_10_-0.009231_0.834008	0.834008	+	-0.009231	1.95564	0.156211	1.22951	0.030094	TRUE
chrM	6570	6583	footprints_13_0.011930_0.878644	0.878644	-	0.01193	2.05664	0.050128	1.22694	0.030178	TRUE
chrM	6281	6289	footprints_8_-0.199393_0.936878	0.936878	+	-0.199393	2.18647	0.098033	1.22267	0.0306051	TRUE
chrM	8934	8942	footprints_8_-0.514955_0.686197	0.686197	+	-0.514955	1.59766	-0.097088	1.21926	0.0308584	TRUE
chrM	2731	2749	footprints_18_0.035049_0.455102	0.455102	+	0.035049	1.03888	0.126773	1.19077	0.0309635	TRUE
chrM	2355	2363	footprints_8_-0.123076_1.243978	1.24398	+	-0.123076	2.85255	0.130908	1.19729	0.0311288	TRUE
chrM	2129	2138	footprints_9_0.105709_0.772499	0.772499	+	0.105709	1.77942	0.123881	1.20381	0.0311407	TRUE
chrM	4682	4700	footprints_18_0.042832_0.755120	0.75512	+	0.042832	1.72407	0.088192	1.19104	0.0311618	TRUE
chrM	12914	12924	footprints_10_-0.076501_1.218261	1.21826	-	-0.076501	2.79874	0.314673	1.19995	0.0311693	TRUE
chrM	8236	8276	footprints_40_-0.114556_0.733008	0.733008	+	-0.114556	1.69586	0.043453	1.21012	0.0311936	TRUE
chrM	228	253	footprints_25_0.023144_0.821055	0.821055	+	0.023144	1.87918	0.105677	1.19455	0.0312782	TRUE
chrM	13103	13121	footprints_18_0.044391_0.915824	0.915824	-	0.044391	2.12033	0.127534	1.21114	0.0312927	TRUE
chrM	5295	5323	footprints_28_0.024029_0.971339	0.971339	+	0.024029	2.2185	0.11266	1.19154	0.0312963	TRUE
chrM	1177	1202	footprints_25_0.047596_0.726789	0.726789	+	0.047596	1.67474	0.133451	1.20433	0.0313071	TRUE
chrM	10578	10588	footprints_10_-0.321613_0.806516	0.806516	+	-0.321613	1.87108	-0.021981	1.21409	0.0313554	TRUE
chrM	1362	1389	footprints_27_0.047183_0.693594	0.693594	+	0.047183	1.59378	0.171508	1.20029	0.0313799	TRUE
chrM	4403	4412	footprints_9_-0.341092_0.502159	0.502159	+	-0.341092	1.14756	-0.018492	1.19235	0.0313806	TRUE
chrM	12456	12490	footprints_34_0.027611_0.935536	0.935536	-	0.027611	2.16777	0.095266	1.21235	0.0314181	TRUE
chrM	7896	7913	footprints_17_-0.099399_1.036558	1.03656	+	-0.099399	2.35429	0.141173	1.18349	0.0315357	TRUE
chrM	2808	2826	footprints_18_-0.020005_1.098520	1.09852	+	-0.020005	2.49973	0.159306	1.18621	0.0315725	TRUE
chrM	12367	12375	footprints_8_-0.033842_1.107821	1.10782	-	-0.033842	2.51691	0.293807	1.18393	0.0316619	TRUE
chrM	11	19	footprints_8_0.187628_1.238116	1.23812	+	0.187628	2.80251	0.768684	1.17857	0.0320922	TRUE
chrM	15051	15065	footprints_14_0.050168_1.013145	1.01314	+	0.050168	2.2825	0.074401	1.17177	0.0327483	TRUE
chrM	3381	3390	footprints_9_-0.459572_0.689690	0.68969	+	-0.459572	1.5476	-0.209385	1.16602	0.0334514	TRUE
chrM	11406	11414	footprints_8_-0.142880_0.988735	0.988735	+	-0.14288	2.21077	0.06282	1.1609	0.0340069	TRUE
chrM	12679	12701	footprints_22_-0.037956_1.040404	1.0404	+	-0.037956	2.32167	0.043233	1.15802	0.034137	TRUE
chrM	1351	1360	footprints_9_0.153585_1.115471	1.11547	+	0.153585	2.48183	0.318967	1.15375	0.0343717	TRUE
chrM	6199	6236	footprints_37_-0.020445_0.988394	0.988394	+	-0.020445	2.18109	0.056848	1.14189	0.035579	TRUE
chrM	8784	8792	footprints_8_-0.153242_1.257652	1.25765	+	-0.153242	2.77303	0.126062	1.14073	0.0355817	TRUE
chrM	2910	2919	footprints_9_0.175478_1.283608	1.28361	+	0.175478	2.82763	0.27209	1.13939	0.0355974	TRUE
chrM	10956	10966	footprints_10_0.035124_0.842353	0.842353	-	0.035124	1.86134	0.11012	1.14384	0.0356467	TRUE
chrM	6602	6625	footprints_23_0.002798_0.858258	0.858258	+	0.002798	1.89414	0.014408	1.14206	0.0357815	TRUE
chrM	484	493	footprints_9_-0.155587_0.831035	0.831035	+	-0.155587	1.83681	-0.140173	1.14422	0.0358054	TRUE
chrM	2209	2219	footprints_10_-0.037586_0.621145	0.621145	+	-0.037586	1.35483	0.031318	1.12511	0.0359203	TRUE
chrM	13633	13660	footprints_27_-0.019624_0.816198	0.816198	-	-0.019624	1.79329	0.052245	1.13562	0.0360387	TRUE
chrM	8846	8872	footprints_26_-0.000930_1.025328	1.02533	-	-0.00093	2.24538	0.060933	1.13087	0.0362803	TRUE
chrM	7858	7895	footprints_37_0.029717_0.825845	0.825845	+	0.029717	1.81021	0.035819	1.13221	0.0363398	TRUE
chrM	10837	10871	footprints_34_-0.019175_0.926588	0.926588	+	-0.019175	2.02132	0.023814	1.1253	0.0365688	TRUE
chrM	8855	8864	footprints_9_-0.174407_1.280261	1.28026	+	-0.174407	2.77023	0.071039	1.11357	0.0367917	TRUE
chrM	12567	12582	footprints_15_-0.287605_0.852714	0.852714	+	-0.287605	1.86019	0.066826	1.12532	0.0367988	TRUE
chrM	3817	3833	footprints_16_-0.347364_0.688724	0.688724	-	-0.347364	1.49253	-0.216848	1.11576	0.0368314	TRUE
chrM	7817	7833	footprints_16_0.011332_0.984716	0.984716	+	0.011332	2.1355	0.047878	1.11679	0.0368425	TRUE
chrM	7323	7335	footprints_12_-0.234772_0.858858	0.858858	+	-0.234772	1.85955	0.152718	1.11446	0.0368683	TRUE
chrM	1875	1883	footprints_8_0.094196_0.736855	0.736855	+	0.094196	1.59201	0.171729	1.1114	0.0370237	TRUE
chrM	6462	6489	footprints_27_-0.076391_0.855369	0.855369	+	-0.076391	1.83822	0.038667	1.10369	0.037526	TRUE
chrM	5355	5367	footprints_12_0.069206_1.053063	1.05306	+	0.069206	2.2556	0.135766	1.09892	0.0375876	TRUE
chrM	12597	12608	footprints_11_0.049257_1.332191	1.33219	+	0.049257	2.86425	0.321465	1.10435	0.0376338	TRUE
chrM	12912	12926	footprints_14_0.019382_0.899011	0.899011	+	0.019382	1.9264	0.042647	1.0995	0.0377046	TRUE
chrM	7657	7671	footprints_14_-0.144500_1.156444	1.15644	+	-0.1445	2.48115	0.121415	1.10131	0.0377931	TRUE
chrM	1290	1306	footprints_16_0.046507_0.788845	0.788845	+	0.046507	1.69063	0.095312	1.09975	0.0378743	TRUE
chrM	7964	7977	footprints_13_-0.294637_0.513339	0.513339	+	-0.294637	1.0925	-0.027147	1.08964	0.038	TRUE
chrM	13090	13100	footprints_10_-0.046966_0.903882	0.903882	-	-0.046966	1.92693	0.090411	1.0921	0.0382111	TRUE
chrM	6153	6161	footprints_8_-0.240957_0.847302	0.847302	+	-0.240957	1.80472	0.011686	1.09083	0.038221	TRUE
chrM	10120	10130	footprints_10_-0.264833_1.046703	1.0467	+	-0.264833	2.23219	0.066912	1.09261	0.0383185	TRUE
chrM	12658	12676	footprints_18_-0.050941_0.979112	0.979112	+	-0.050941	2.07668	-0.010133	1.08474	0.0385707	TRUE
chrM	2066	2096	footprints_30_0.038484_0.867847	0.867847	+	0.038484	1.83674	0.115108	1.08163	0.0389568	TRUE
chrM	11699	11720	footprints_21_-0.145324_1.199560	1.19956	+	-0.145324	2.52333	0.096445	1.07282	0.0401765	TRUE
chrM	11988	11996	footprints_8_0.153161_1.246775	1.24677	+	0.153161	2.61586	0.453588	1.06909	0.0402474	TRUE
chrM	10348	10365	footprints_17_0.052462_0.952521	0.952521	+	0.052462	2.00448	0.080098	1.07341	0.040285	TRUE
chrM	9012	9032	footprints_20_-0.091936_0.851356	0.851356	+	-0.091936	1.78638	0.00596	1.06921	0.040418	TRUE
chrM	9246	9255	footprints_9_-0.246620_0.904155	0.904155	+	-0.24662	1.88366	0.036838	1.0589	0.0407361	TRUE
chrM	8632	8642	footprints_10_-0.075410_0.979148	0.979148	+	-0.07541	2.04413	0.047478	1.06188	0.0407784	TRUE
chrM	5876	5902	footprints_26_-0.008553_0.808382	0.808382	+	-0.008553	1.68463	0.06814	1.05932	0.0408827	TRUE
chrM	15066	15086	footprints_20_0.001267_1.034035	1.03404	+	0.001267	2.16064	0.054214	1.06318	0.0409219	TRUE
chrM	3987	4004	footprints_17_-0.336617_0.864999	0.864999	+	-0.336617	1.8035	-0.080253	1.06003	0.0409334	TRUE
chrM	13686	13707	footprints_21_0.101205_1.116175	1.11617	-	0.101205	2.30447	0.195737	1.04587	0.042585	TRUE
chrM	14408	14416	footprints_8_-0.003279_1.045940	1.04594	+	-0.003279	2.15994	0.071412	1.04619	0.0427086	TRUE
chrM	6499	6508	footprints_9_-0.110629_0.889386	0.889386	+	-0.110629	1.83197	0.039509	1.04251	0.0429254	TRUE
chrM	16138	16146	footprints_8_0.071838_0.994725	0.994725	-	0.071838	2.0446	0.203235	1.03945	0.042951	TRUE
chrM	8296	8308	footprints_12_-0.006734_0.848416	0.848416	+	-0.006734	1.74585	0	1.04108	0.0429555	TRUE
chrM	3130	3148	footprints_18_-0.184633_0.898067	0.898067	+	-0.184633	1.84411	0.05032	1.03803	0.0430293	TRUE
chrM	12061	12082	footprints_21_0.016260_0.989354	0.989354	+	0.01626	2.03389	0.042813	1.03969	0.0431035	TRUE
chrM	1146	1157	footprints_11_-0.009823_1.141524	1.14152	+	-0.009823	2.34027	0.059261	1.03571	0.0432913	TRUE
chrM	6255	6274	footprints_19_-0.108854_0.952388	0.952388	+	-0.108854	1.94373	0.082549	1.0292	0.0444831	TRUE
chrM	9831	9839	footprints_8_-0.379458_0.994207	0.994207	+	-0.379458	2.01931	0.001625	1.02224	0.0451043	TRUE
chrM	1081	1090	footprints_9_0.011399_0.828802	0.828802	+	0.011399	1.67981	0.070693	1.0192	0.0452301	TRUE
chrM	866	900	footprints_34_0.121501_1.022330	1.02233	+	0.121501	2.07359	0.122118	1.02027	0.0452831	TRUE
chrM	5332	5343	footprints_11_-0.057076_0.824304	0.824304	+	-0.057076	1.67431	0.002452	1.02231	0.0453096	TRUE
chrM	10662	10691	footprints_29_-0.005570_0.949365	0.949365	+	-0.00557	1.91333	0.032332	1.01105	0.0464838	TRUE
chrM	9297	9308	footprints_11_-0.263529_1.072086	1.07209	+	-0.263529	2.15473	0.068135	1.00709	0.0471204	TRUE
chrM	5543	5566	footprints_23_-0.159854_0.760140	0.76014	+	-0.159854	1.52298	0.087865	1.00256	0.0476881	TRUE
chrM	7614	7634	footprints_20_-0.037260_0.937780	0.93778	+	-0.03726	1.87519	0.011727	0.999717	0.0482055	TRUE
chrM	3207	3217	footprints_10_-0.094093_1.239891	1.23989	+	-0.094093	2.45235	0.062777	0.983952	0.0506563	TRUE
chrM	13956	13971	footprints_15_-0.057447_0.950774	0.950774	-	-0.057447	1.87536	0.141194	0.979992	0.0514045	TRUE
chrM	15702	15726	footprints_24_0.007968_1.015233	1.01523	-	0.007968	1.98821	0.145369	0.969656	0.0524373	TRUE
chrM	8200	8224	footprints_24_0.019700_0.832672	0.832672	+	0.0197	1.63139	0.034673	0.970286	0.0524609	TRUE
chrM	3501	3528	footprints_27_-0.008199_0.769245	0.769245	+	-0.008199	1.50715	0.02048	0.970307	0.0526725	TRUE
chrM	10462	10471	footprints_9_0.005963_0.919937	0.919937	+	0.005963	1.78873	0.026407	0.959332	0.0528001	TRUE
chrM	13989	14027	footprints_38_0.020345_1.067809	1.06781	-	0.020345	2.08469	0.042981	0.965182	0.0528206	TRUE
chrM	1511	1525	footprints_14_0.035402_0.753688	0.753688	+	0.035402	1.47002	0.064226	0.963795	0.0529235	TRUE
chrM	6755	6766	footprints_11_-0.015176_1.070605	1.07061	+	-0.015176	2.09054	0.01933	0.965451	0.0529743	TRUE
chrM	13910	13919	footprints_9_0.168729_1.128158	1.12816	+	0.168729	2.19375	0.173353	0.95943	0.0529875	TRUE
chrM	16016	16031	footprints_15_0.080099_1.030984	1.03098	-	0.080099	2.00239	0.259254	0.9577	0.0530042	TRUE
chrM	9333	9341	footprints_8_-0.681916_0.659969	0.659969	+	-0.681916	1.28591	-0.103678	0.962317	0.0530467	TRUE
chrM	3555	3565	footprints_10_-0.117336_1.037252	1.03725	+	-0.117336	2.01774	0.091299	0.959971	0.0531009	TRUE
chrM	15223	15240	footprints_17_-0.073149_1.002179	1.00218	+	-0.073149	1.94956	0.096106	0.960008	0.0533207	TRUE
chrM	12885	12911	footprints_26_-0.026754_1.154805	1.15481	+	-0.026754	2.22964	0.06641	0.94916	0.0538057	TRUE
chrM	951	963	footprints_12_0.038395_0.759311	0.759311	+	0.038395	1.46977	0.041517	0.952827	0.0539959	TRUE
chrM	2139	2154	footprints_15_0.057207_1.299302	1.2993	+	0.057207	2.5087	0.130282	0.949203	0.0540244	TRUE
chrM	4119	4128	footprints_9_-0.037364_1.199625	1.19962	+	-0.037364	2.32029	0.28458	0.951722	0.0540618	TRUE
chrM	15728	15739	footprints_11_0.038158_0.803162	0.803162	-	0.038158	1.55131	0.082322	0.949729	0.0541062	TRUE
chrM	4081	4117	footprints_36_0.106536_1.099783	1.09978	+	0.106536	2.11228	0.19541	0.941582	0.0554678	TRUE
chrM	2898	2909	footprints_11_0.035587_0.746429	0.746429	+	0.035587	1.43268	0.053931	0.940643	0.0555623	TRUE
chrM	13065	13073	footprints_8_0.092416_1.215775	1.21578	+	0.092416	2.32812	0.317143	0.93729	0.0558885	TRUE
chrM	14934	14948	footprints_14_-0.009786_1.126332	1.12633	-	-0.009786	2.15407	0.03223	0.935434	0.0561072	TRUE
chrM	15355	15371	footprints_16_-0.012260_1.350727	1.35073	-	-0.01226	2.57894	0.013158	0.933042	0.0564586	TRUE
chrM	14372	14395	footprints_23_-0.101159_1.175728	1.17573	+	-0.101159	2.24251	0.049708	0.931559	0.056626	TRUE
chrM	11132	11144	footprints_12_-0.017125_0.989125	0.989125	-	-0.017125	1.88296	0.049599	0.928781	0.0569102	TRUE
chrM	1616	1626	footprints_10_-0.000623_1.259910	1.25991	+	-0.000623	2.39933	0.094136	0.929312	0.0570118	TRUE
chrM	11827	11837	footprints_10_0.103216_1.365104	1.3651	+	0.103216	2.57359	0.149532	0.914772	0.059946	TRUE
chrM	2387	2397	footprints_10_0.063601_1.059438	1.05944	+	0.063601	1.99466	0.258282	0.912844	0.0602193	TRUE
chrM	13206	13222	footprints_16_0.064794_1.158447	1.15845	-	0.064794	2.17557	0.135168	0.909201	0.0609771	TRUE
chrM	6519	6527	footprints_8_-0.032178_1.009167	1.00917	+	-0.032178	1.88876	0.01497	0.904275	0.0618898	TRUE
chrM	6162	6189	footprints_27_-0.112269_1.140532	1.14053	+	-0.112269	2.13161	0.007364	0.902235	0.0622538	TRUE
chrM	3304	3339	footprints_35_0.066415_1.163798	1.1638	+	0.066415	2.16362	0.068469	0.894603	0.0631004	TRUE
chrM	12254	12264	footprints_10_-0.011015_1.451180	1.45118	-	-0.011015	2.69834	0.213324	0.894844	0.0632799	TRUE
chrM	8681	8713	footprints_32_-0.008406_1.105629	1.10563	+	-0.008406	2.05184	0.011113	0.892049	0.0636371	TRUE
chrM	6022	6059	footprints_37_-0.033702_0.847854	0.847854	+	-0.033702	1.56697	-0.004919	0.886091	0.0642847	TRUE
chrM	2400	2420	footprints_20_0.051220_0.725880	0.72588	+	0.05122	1.34302	0.09874	0.887675	0.0642905	TRUE
chrM	10064	10099	footprints_35_-0.274989_0.843184	0.843184	+	-0.274989	1.55545	-0.008481	0.883415	0.0646088	TRUE
chrM	10401	10423	footprints_22_0.048781_1.131600	1.1316	+	0.048781	2.08806	0.056803	0.883802	0.0647273	TRUE
chrM	14542	14578	footprints_36_-0.015851_1.075670	1.07567	+	-0.015851	1.98055	0.078743	0.880668	0.0647348	TRUE
chrM	4052	4061	footprints_9_-0.007611_1.238298	1.2383	-	-0.007611	2.28109	0.076617	0.881362	0.0647591	TRUE
chrM	2052	2060	footprints_8_0.053160_0.852701	0.852701	+	0.05316	1.57079	0.06823	0.881376	0.0649784	TRUE
chrM	15234	15259	footprints_25_0.013082_1.322508	1.32251	-	0.013082	2.43164	0.084761	0.878656	0.0651929	TRUE
chrM	6660	6673	footprints_13_0.000594_1.088487	1.08849	+	0.000594	1.99438	0.027593	0.873613	0.0660566	TRUE
chrM	6657	6665	footprints_8_-0.008562_1.022999	1.023	-	-0.008562	1.8711	0.029867	0.87108	0.0661504	TRUE
chrM	1242	1252	footprints_10_0.035124_0.995959	0.995959	+	0.035124	1.82509	0.068705	0.873806	0.0662306	TRUE
chrM	8643	8663	footprints_20_-0.055337_1.090670	1.09067	+	-0.055337	1.9991	0.037805	0.874138	0.0663488	TRUE
chrM	14113	14122	footprints_9_-0.015222_0.926194	0.926194	+	-0.015222	1.69434	0.039649	0.871336	0.0665423	TRUE
chrM	13876	13895	footprints_19_0.039623_0.954590	0.95459	-	0.039623	1.74226	0.102111	0.868007	0.0668189	TRUE
chrM	11794	11803	footprints_9_0.038977_1.344250	1.34425	-	0.038977	2.44117	0.261822	0.860774	0.0687744	TRUE
chrM	4979	4992	footprints_13_0.100517_0.986269	0.986269	+	0.100517	1.7851	0.214222	0.855953	0.0695671	TRUE
chrM	15408	15420	footprints_12_0.123284_0.923654	0.923654	-	0.123284	1.67323	0.335056	0.857211	0.0697163	TRUE
chrM	1807	1829	footprints_22_0.059816_0.698430	0.69843	+	0.059816	1.26427	0.083353	0.856117	0.0697621	TRUE
chrM	101	111	footprints_10_-0.002418_1.041577	1.04158	+	-0.002418	1.88232	0.035686	0.853739	0.0698226	TRUE
chrM	12527	12535	footprints_8_0.071838_1.054925	1.05492	-	0.071838	1.90031	0.085619	0.849091	0.0710715	TRUE
chrM	12020	12046	footprints_26_0.046580_0.951619	0.951619	+	0.04658	1.70995	0.055323	0.845497	0.0713256	TRUE
chrM	13852	13860	footprints_8_0.044726_0.841644	0.841644	-	0.044726	1.511	0.083409	0.844226	0.0714315	TRUE
chrM	13712	13725	footprints_13_-0.011203_1.199300	1.1993	-	-0.011203	2.15611	0.216579	0.846236	0.0718001	TRUE
chrM	307	319	footprints_12_-0.025567_1.144391	1.14439	+	-0.025567	2.04664	0.086645	0.838675	0.0728734	TRUE
chrM	7051	7060	footprints_9_0.000000_1.214187	1.21419	-	0	2.15958	0.052748	0.830761	0.0751097	TRUE
chrM	12245	12254	footprints_9_-0.012137_1.304250	1.30425	+	-0.012137	2.31739	0.118898	0.829278	0.0753411	TRUE
chrM	15334	15354	footprints_20_0.028402_0.648814	0.648814	+	0.028402	1.14777	0.163857	0.822959	0.0767378	TRUE
chrM	12322	12333	footprints_11_-0.070892_0.866903	0.866903	+	-0.070892	1.53358	0.094659	0.822961	0.0769902	TRUE
chrM	2289	2297	footprints_8_-0.008562_1.162201	1.1622	+	-0.008562	2.04783	0.029867	0.817234	0.0784347	TRUE
chrM	15897	15936	footprints_39_0.026035_0.937297	0.937297	-	0.026035	1.64943	0.084932	0.815393	0.0788209	TRUE
chrM	11223	11259	footprints_36_0.012020_1.154025	1.15403	+	0.01202	2.02304	0.059235	0.809848	0.0799323	TRUE
chrM	13806	13817	footprints_11_0.072937_1.171247	1.17125	+	0.072937	2.05343	0.119845	0.809994	0.0801457	TRUE
chrM	7096	7107	footprints_11_0.000000_1.297501	1.2975	-	0	2.26564	0.054162	0.804186	0.0813206	TRUE
chrM	16147	16160	footprints_13_0.046155_1.436316	1.43632	-	0.046155	2.50593	0.37495	0.802973	0.0814633	TRUE
chrM	7290	7303	footprints_13_-0.086721_0.975167	0.975167	+	-0.086721	1.69823	0.098364	0.800313	0.0822039	TRUE
chrM	9921	9932	footprints_11_0.031141_1.084413	1.08441	+	0.031141	1.87845	0.139277	0.792632	0.0839403	TRUE
chrM	3011	3048	footprints_37_0.020969_0.977491	0.977491	+	0.020969	1.68825	0.029334	0.788376	0.0846512	TRUE
chrM	13173	13188	footprints_15_0.030933_1.375857	1.37586	-	0.030933	2.37249	0.23473	0.786073	0.085261	TRUE
chrM	2198	2207	footprints_9_-0.016691_1.231074	1.23107	+	-0.016691	2.11969	0.009301	0.783936	0.0857803	TRUE
chrM	10037	10047	footprints_10_0.006084_1.315805	1.3158	-	0.006084	2.2581	0.052713	0.779163	0.0871109	TRUE
chrM	11596	11610	footprints_14_-0.016884_0.945253	0.945253	+	-0.016884	1.6064	0.057636	0.765062	0.0916617	TRUE
chrM	4554	4562	footprints_8_0.004115_1.300825	1.30082	+	0.004115	2.19795	0.181667	0.75673	0.094194	TRUE
chrM	10739	10748	footprints_9_-0.249393_1.228091	1.22809	+	-0.249393	2.07284	0.031178	0.75519	0.0945288	TRUE
chrM	11016	11031	footprints_15_-0.001387_1.380867	1.38087	+	-0.001387	2.3288	0.101464	0.754011	0.0947471	TRUE
chrM	15740	15753	footprints_13_0.014889_1.023018	1.02302	-	0.014889	1.71989	0.089961	0.749486	0.0951722	TRUE
chrM	8070	8085	footprints_15_-0.021587_1.234584	1.23458	-	-0.021587	2.07452	0.015892	0.748755	0.0951806	TRUE
chrM	11281	11293	footprints_12_0.068720_1.339098	1.3391	-	0.06872	2.25203	0.211182	0.749963	0.0952412	TRUE
chrM	5235	5275	footprints_40_0.024768_1.050021	1.05002	+	0.024768	1.76615	0.054384	0.750186	0.0953941	TRUE
chrM	14109	14117	footprints_8_0.393882_1.590555	1.59055	-	0.393882	2.67585	0.676896	0.75047	0.0955899	TRUE
chrM	16040	16076	footprints_36_-0.002315_0.674972	0.674972	-	-0.002315	1.13222	0.044267	0.746255	0.095891	TRUE
chrM	10367	10400	footprints_33_-0.025232_1.121733	1.12173	+	-0.025232	1.87594	0.035057	0.741882	0.0971555	TRUE
chrM	6238	6262	footprints_24_0.012170_1.490347	1.49035	-	0.01217	2.47891	0.053516	0.73406	0.0993189	TRUE
chrM	13583	13621	footprints_38_0.031191_1.067956	1.06796	-	0.031191	1.77772	0.068789	0.735173	0.0993733	TRUE
chrM	14877	14886	footprints_9_-0.213759_1.385331	1.38533	+	-0.213759	2.28096	0.165267	0.719408	0.104678	TRUE
chrM	6543	6553	footprints_10_-0.042854_0.961606	0.961606	+	-0.042854	1.57844	0.057096	0.714981	0.106158	TRUE
chrM	3921	3938	footprints_17_0.017859_1.085441	1.08544	+	0.017859	1.77938	0.094055	0.713091	0.106723	TRUE
chrM	12210	12224	footprints_14_-0.133527_1.343359	1.34336	+	-0.133527	2.19857	0.047055	0.710724	0.107487	TRUE
chrM	5277	5293	footprints_16_0.015123_1.179000	1.179	+	0.015123	1.92667	0.038571	0.708543	0.108219	TRUE
chrM	6685	6695	footprints_10_0.000000_1.260191	1.26019	-	0	2.05564	0.011918	0.705947	0.108552	TRUE
chrM	4771	4780	footprints_9_0.043723_1.101397	1.1014	+	0.043723	1.79726	0.099402	0.706462	0.108929	TRUE
chrM	11946	11955	footprints_9_0.017460_1.583323	1.58332	+	0.01746	2.57837	0.169436	0.703505	0.109023	TRUE
chrM	4446	4470	footprints_24_0.005746_1.305953	1.30595	+	0.005746	2.12697	0.09074	0.703694	0.109242	TRUE
chrM	11638	11646	footprints_8_-0.006028_0.853436	0.853436	+	-0.006028	1.38556	0.281988	0.699113	0.110496	TRUE
chrM	6584	6595	footprints_11_-0.006227_1.244689	1.24469	-	-0.006227	2.01601	0.051936	0.695721	0.111731	TRUE
chrM	10803	10836	footprints_33_-0.072474_1.171259	1.17126	+	-0.072474	1.89541	0.015973	0.694451	0.111978	TRUE
chrM	7530	7544	footprints_14_0.009078_1.216990	1.21699	+	0.009078	1.96256	0.054033	0.689419	0.113456	TRUE
chrM	1727	1756	footprints_29_0.006744_0.974125	0.974125	+	0.006744	1.56831	0.10335	0.687036	0.114258	TRUE
chrM	16004	16015	footprints_11_0.023505_1.013056	1.01306	-	0.023505	1.62628	0.129934	0.682858	0.115782	TRUE
chrM	4884	4902	footprints_18_0.066027_0.964453	0.964453	+	0.066027	1.54723	0.078872	0.681903	0.115937	TRUE
chrM	8048	8064	footprints_16_-0.008562_1.202090	1.20209	-	-0.008562	1.92125	0.037353	0.676503	0.116587	TRUE
chrM	7637	7646	footprints_9_-0.015222_1.233910	1.23391	+	-0.015222	1.97258	0.013307	0.676849	0.116753	TRUE
chrM	12517	12555	footprints_38_0.046552_0.904240	0.90424	+	0.046552	1.44629	0.063948	0.677579	0.117051	TRUE
chrM	14749	14757	footprints_8_0.055632_0.812971	0.812971	+	0.055632	1.30093	0.089301	0.678266	0.117065	TRUE
chrM	13155	13172	footprints_17_0.022639_1.029232	1.02923	+	0.022639	1.6419	0.066237	0.673794	0.117602	TRUE
chrM	12159	12184	footprints_25_-0.012952_1.051626	1.05163	-	-0.012952	1.67155	0.034327	0.668567	0.118654	TRUE
chrM	12281	12313	footprints_32_0.016693_1.123594	1.12359	+	0.016693	1.78887	0.108542	0.67093	0.118707	TRUE
chrM	5452	5469	footprints_17_-0.108986_1.168844	1.16884	+	-0.108986	1.85847	-0.012467	0.66903	0.118746	TRUE
chrM	11265	11281	footprints_16_0.007438_1.319540	1.31954	+	0.007438	2.09882	0.020736	0.669544	0.118817	TRUE
chrM	15754	15773	footprints_19_-0.020648_1.180845	1.18084	+	-0.020648	1.87838	0.012576	0.669666	0.119072	TRUE
chrM	6002	6014	footprints_12_0.058800_1.427172	1.42717	+	0.0588	2.25592	0.061914	0.660555	0.120901	TRUE
chrM	545	558	footprints_13_-0.283043_0.833824	0.833824	+	-0.283043	1.3183	0.137194	0.660863	0.121078	TRUE
chrM	4635	4644	footprints_9_0.029995_1.287390	1.28739	+	0.029995	2.03838	0.102804	0.662977	0.121147	TRUE
chrM	7581	7602	footprints_21_-0.024867_1.140709	1.14071	-	-0.024867	1.80393	0.018221	0.661209	0.121238	TRUE
chrM	10951	10973	footprints_22_0.032210_1.308385	1.30838	+	0.03221	2.06989	0.03442	0.66177	0.121238	TRUE
chrM	4999	5033	footprints_34_0.064379_0.569828	0.569828	+	0.064379	0.898395	0.141026	0.656823	0.122425	TRUE
chrM	13334	13343	footprints_9_0.092723_1.009833	1.00983	+	0.092723	1.59025	0.099679	0.655137	0.122632	TRUE
chrM	9115	9137	footprints_22_-0.006227_1.122639	1.12264	-	-0.006227	1.76661	0.005444	0.654089	0.122864	TRUE
chrM	10932	10955	footprints_23_-0.002978_1.073549	1.07355	-	-0.002978	1.6882	0.04773	0.653096	0.123059	TRUE
chrM	11778	11816	footprints_38_0.028077_0.857776	0.857776	+	0.028077	1.34428	0.033495	0.648158	0.124537	TRUE
chrM	15423	15449	footprints_26_0.001626_0.966143	0.966143	-	0.001626	1.50983	0.017295	0.644075	0.125679	TRUE
chrM	9589	9611	footprints_22_-0.008539_1.101917	1.10192	-	-0.008539	1.72255	0.030567	0.644529	0.125712	TRUE
chrM	2280	2288	footprints_8_-0.060820_1.478949	1.47895	+	-0.06082	2.30743	0.000916	0.641713	0.126567	TRUE
chrM	13397	13406	footprints_9_-0.052965_1.175125	1.17512	-	-0.052965	1.83136	0.166131	0.640102	0.126722	TRUE
chrM	13994	14021	footprints_27_-0.011416_1.348931	1.34893	+	-0.011416	2.09374	0.065762	0.634267	0.126816	TRUE
chrM	7436	7446	footprints_10_0.019941_1.516693	1.51669	+	0.019941	2.36373	0.110286	0.640137	0.127023	TRUE
chrM	5491	5503	footprints_12_-0.110429_1.139108	1.13911	+	-0.110429	1.76827	0.024014	0.634431	0.127057	TRUE
chrM	12797	12812	footprints_15_0.030045_1.217457	1.21746	-	0.030045	1.89551	0.160315	0.638714	0.127093	TRUE
chrM	6328	6362	footprints_34_-0.002175_1.181710	1.18171	+	-0.002175	1.83636	0.017506	0.635976	0.127168	TRUE
chrM	3262	3295	footprints_33_-0.061678_1.112168	1.11217	+	-0.061678	1.73035	0.035	0.63769	0.127242	TRUE
chrM	4128	4137	footprints_9_0.020146_1.320027	1.32003	-	0.020146	2.05018	0.050275	0.635187	0.127274	TRUE
chrM	13875	13902	footprints_27_0.015072_1.201033	1.20103	+	0.015072	1.8667	0.025457	0.636212	0.127362	TRUE
chrM	13366	13378	footprints_12_0.034412_1.447472	1.44747	-	0.034412	2.23973	0.134909	0.62979	0.128161	TRUE
chrM	10179	10212	footprints_33_0.003073_1.241168	1.24117	-	0.003073	1.92162	0.020896	0.630625	0.128352	TRUE
chrM	7562	7579	footprints_17_-0.023627_1.205725	1.20572	-	-0.023627	1.85965	0.04928	0.625133	0.130425	TRUE
chrM	12630	12667	footprints_37_-0.009313_1.456701	1.4567	-	-0.009313	2.23991	0.170796	0.620738	0.132097	TRUE
chrM	13440	13453	footprints_13_0.000000_1.354315	1.35431	+	0	2.08037	0.036616	0.619278	0.132586	TRUE
chrM	5294	5304	footprints_10_0.019818_1.077894	1.07789	-	0.019818	1.64746	0.078732	0.612025	0.135416	TRUE
chrM	7743	7763	footprints_20_0.007098_1.135401	1.1354	+	0.007098	1.73072	0.042874	0.608169	0.135429	TRUE
chrM	13673	13682	footprints_9_0.037998_0.994416	0.994416	-	0.037998	1.51832	0.165011	0.610553	0.135555	TRUE
chrM	6842	6868	footprints_26_0.008314_1.303263	1.30326	-	0.008314	1.99239	0.061114	0.612374	0.135561	TRUE
chrM	3081	3089	footprints_8_-0.050576_1.405932	1.40593	+	-0.050576	2.14998	0.071021	0.612797	0.135671	TRUE
chrM	12415	12455	footprints_40_-0.002847_1.097582	1.09758	-	-0.002847	1.67445	0.078536	0.609359	0.135853	TRUE
chrM	14808	14837	footprints_29_-0.020622_1.412917	1.41292	+	-0.020622	2.14874	0.031153	0.604812	0.136568	TRUE
chrM	4506	4520	footprints_14_0.021010_1.206789	1.20679	+	0.02101	1.83193	0.04265	0.602189	0.137271	TRUE
chrM	5507	5530	footprints_23_-0.001051_1.312210	1.31221	+	-0.001051	1.98271	0.015434	0.595472	0.140328	TRUE
chrM	9234	9242	footprints_8_-0.034250_1.159394	1.15939	+	-0.03425	1.75032	0.044678	0.594245	0.140391	TRUE
chrM	12083	12115	footprints_32_0.045030_1.459938	1.45994	+	0.04503	2.19926	0.060749	0.591114	0.141163	TRUE
chrM	15316	15330	footprints_14_-0.001727_1.255189	1.25519	-	-0.001727	1.89105	0.015185	0.591282	0.141396	TRUE
chrM	7469	7477	footprints_8_-0.008562_1.535085	1.53509	-	-0.008562	2.31364	0.082878	0.591843	0.141404	TRUE
chrM	15723	15733	footprints_10_-0.067543_1.392766	1.39277	+	-0.067543	2.09579	4e-06	0.58954	0.141697	TRUE
chrM	12598	12610	footprints_12_-0.002503_1.251242	1.25124	-	-0.002503	1.87377	0.162422	0.582586	0.144904	TRUE
chrM	13077	13101	footprints_24_0.093832_1.056427	1.05643	+	0.093832	1.58076	0.103873	0.581422	0.145217	TRUE
chrM	5907	5920	footprints_13_0.002721_1.304253	1.30425	+	0.002721	1.95317	0.009213	0.582595	0.145234	TRUE
chrM	5139	5148	footprints_9_-0.503733_0.493483	0.493483	-	-0.503733	0.737204	-0.3218	0.579064	0.146243	TRUE
chrM	9201	9214	footprints_13_-0.038774_1.360967	1.36097	-	-0.038774	2.02748	0.060745	0.575056	0.146662	TRUE
chrM	11061	11092	footprints_31_-0.033884_1.299311	1.29931	+	-0.033884	1.93366	0.022874	0.57359	0.147125	TRUE
chrM	10666	10706	footprints_40_-0.011250_1.439280	1.43928	-	-0.01125	2.14457	0.068309	0.575338	0.147135	TRUE
chrM	10284	10298	footprints_14_-0.035850_1.356745	1.35675	-	-0.03585	2.023	0.098953	0.576347	0.147231	TRUE
chrM	7108	7127	footprints_19_0.002531_1.258152	1.25815	+	0.002531	1.87492	0.057242	0.575521	0.147357	TRUE
chrM	13222	13230	footprints_8_-0.077641_1.103543	1.10354	+	-0.077641	1.64574	0.123584	0.576594	0.147392	TRUE
chrM	1634	1662	footprints_28_0.006476_1.454491	1.45449	+	0.006476	2.16265	0.033956	0.572285	0.147603	TRUE
chrM	12938	12970	footprints_32_0.103776_1.183873	1.18387	+	0.103776	1.7592	0.105512	0.571404	0.147784	TRUE
chrM	9343	9368	footprints_25_-0.002740_1.358350	1.35835	-	-0.00274	2.0159	0.02275	0.56957	0.148197	TRUE
chrM	9050	9062	footprints_12_-0.101720_1.347280	1.34728	+	-0.10172	2.00023	5.1e-05	0.570118	0.148242	TRUE
chrM	13296	13329	footprints_33_0.038706_1.085688	1.08569	+	0.038706	1.60823	0.08005	0.566861	0.148402	TRUE
chrM	5575	5608	footprints_33_0.016561_1.327423	1.32742	+	0.016561	1.96652	0.07179	0.567015	0.14863	TRUE
chrM	8333	8373	footprints_40_0.001163_1.285665	1.28567	+	0.001163	1.90587	0.017152	0.567933	0.148761	TRUE
chrM	11872	11880	footprints_8_-0.001307_1.662981	1.66298	+	-0.001307	2.44802	0.067472	0.557846	0.152732	TRUE
chrM	14225	14235	footprints_10_-0.013700_1.467336	1.46734	-	-0.0137	2.15888	0.052704	0.557083	0.152806	TRUE
chrM	5076	5091	footprints_15_0.055021_1.623587	1.62359	+	0.055021	2.38628	0.079407	0.555582	0.153407	TRUE
chrM	15452	15466	footprints_14_0.008058_1.502478	1.50248	-	0.008058	2.20532	0.040632	0.553647	0.153838	TRUE
chrM	461	469	footprints_8_0.058230_1.199956	1.19996	+	0.05823	1.7583	0.083216	0.551197	0.154703	TRUE
chrM	4434	4445	footprints_11_-0.030287_1.467276	1.46728	+	-0.030287	2.15018	0.154886	0.551316	0.154976	TRUE
chrM	7905	7924	footprints_19_0.000000_1.329083	1.32908	-	0	1.94156	0.025213	0.546787	0.157086	TRUE
chrM	10235	10247	footprints_12_-0.022833_1.323038	1.32304	+	-0.022833	1.93011	0	0.544826	0.157895	TRUE
chrM	8932	8945	footprints_13_-0.037064_1.424110	1.42411	-	-0.037064	2.07643	0.124115	0.544043	0.158034	TRUE
chrM	1537	1548	footprints_11_-0.079651_1.042820	1.04282	+	-0.079651	1.51764	0.059859	0.541336	0.158357	TRUE
chrM	13262	13270	footprints_8_0.023451_1.625072	1.62507	-	0.023451	2.36537	0.123191	0.541562	0.158551	TRUE
chrM	9101	9110	footprints_9_0.003658_1.461420	1.46142	-	0.003658	2.12545	0.026587	0.540395	0.158619	TRUE
chrM	7078	7107	footprints_29_0.075638_1.046548	1.04655	+	0.075638	1.52418	0.086186	0.5424	0.158748	TRUE
chrM	11494	11513	footprints_19_-0.014421_1.229517	1.22952	-	-0.014421	1.78461	0.034146	0.53752	0.160119	TRUE
chrM	2863	2872	footprints_9_-0.208767_1.005392	1.00539	+	-0.208767	1.45369	0.070445	0.531963	0.161106	TRUE
chrM	13201	13221	footprints_20_-0.005478_1.536705	1.5367	+	-0.005478	2.2224	0.074757	0.532278	0.161284	TRUE
chrM	1768	1777	footprints_9_0.026162_1.179305	1.17931	+	0.026162	1.708	0.232319	0.534372	0.161434	TRUE
chrM	7405	7413	footprints_8_0.000000_1.477896	1.4779	-	0	2.14123	0.029634	0.534898	0.161447	TRUE
chrM	9023	9033	footprints_10_-0.040165_1.509128	1.50913	-	-0.040165	2.18373	0.041048	0.533081	0.161507	TRUE
chrM	12852	12867	footprints_15_-0.121015_1.042122	1.04212	+	-0.121015	1.50481	-0.008991	0.530059	0.161957	TRUE
chrM	12002	12019	footprints_17_0.030188_1.101608	1.10161	+	0.030188	1.58494	0.219468	0.524814	0.164851	TRUE
chrM	11514	11525	footprints_11_0.129793_1.395464	1.39546	-	0.129793	2.00481	0.22206	0.522717	0.165816	TRUE
chrM	2873	2894	footprints_21_0.036545_1.245725	1.24572	+	0.036545	1.78621	0.081017	0.519914	0.166924	TRUE
chrM	13137	13172	footprints_35_0.030334_1.252387	1.25239	-	0.030334	1.79368	0.057895	0.518242	0.167634	TRUE
chrM	15104	15113	footprints_9_-0.010298_1.489681	1.48968	-	-0.010298	2.13156	0.138478	0.516908	0.168181	TRUE
chrM	16116	16133	footprints_17_0.071251_1.117267	1.11727	-	0.071251	1.59667	0.111315	0.515093	0.168914	TRUE
chrM	12876	12888	footprints_12_0.083900_1.770017	1.77002	-	0.0839	2.52114	0.128211	0.510315	0.171306	TRUE
chrM	9034	9046	footprints_12_-0.017125_1.436600	1.4366	+	-0.017125	2.04626	0.009931	0.510333	0.171655	TRUE
chrM	12712	12724	footprints_12_0.076509_1.354424	1.35442	+	0.076509	1.92772	0.094357	0.509214	0.171713	TRUE
chrM	14482	14512	footprints_30_-0.059183_1.464168	1.46417	+	-0.059183	2.0758	0.01595	0.503588	0.174939	TRUE
chrM	11929	11938	footprints_9_-0.030444_1.166798	1.1668	+	-0.030444	1.65064	0.039509	0.500468	0.175276	TRUE
chrM	3022	3037	footprints_15_-0.002372_1.439735	1.43973	-	-0.002372	2.03742	0.046051	0.500942	0.175313	TRUE
chrM	9371	9389	footprints_18_-0.021330_1.135653	1.13565	+	-0.02133	1.60853	0.006621	0.502218	0.175562	TRUE
chrM	15298	15307	footprints_9_-0.194518_1.097378	1.09738	+	-0.194518	1.55313	-0.029234	0.501114	0.175564	TRUE
chrM	4701	4728	footprints_27_0.068198_1.100599	1.1006	+	0.068198	1.55773	0.140407	0.501153	0.175901	TRUE
chrM	6920	6958	footprints_38_0.018232_0.900984	0.900984	+	0.018232	1.27195	0.044921	0.497469	0.176674	TRUE
chrM	8509	8544	footprints_35_-0.005590_1.399262	1.39926	+	-0.00559	1.96996	0.012929	0.493499	0.178994	TRUE
chrM	14600	14618	footprints_18_-0.042163_1.130540	1.13054	+	-0.042163	1.59024	0.061808	0.492233	0.179485	TRUE
chrM	12732	12742	footprints_10_0.015509_1.702812	1.70281	-	0.015509	2.39197	0.090127	0.490278	0.179687	TRUE
chrM	3579	3601	footprints_22_-0.038064_1.392582	1.39258	+	-0.038064	1.95674	0.042189	0.490687	0.179807	TRUE
chrM	14024	14038	footprints_14_0.014390_1.560371	1.56037	+	0.01439	2.19254	0.085485	0.490714	0.180142	TRUE
chrM	11296	11333	footprints_37_0.000000_1.159190	1.15919	-	0	1.62584	0.035391	0.488066	0.180761	TRUE
chrM	13928	13966	footprints_38_0.019616_1.476229	1.47623	+	0.019616	2.06914	0.048749	0.487118	0.181014	TRUE
chrM	14797	14805	footprints_8_-0.008562_1.354626	1.35463	+	-0.008562	1.89639	0.014897	0.485359	0.181449	TRUE
chrM	8610	8629	footprints_19_0.000437_1.512737	1.51274	+	0.000437	2.11811	0.024919	0.485617	0.181645	TRUE
chrM	702	718	footprints_16_-0.005208_1.463962	1.46396	+	-0.005208	2.0477	0.141037	0.484125	0.181929	TRUE
chrM	8388	8403	footprints_15_0.000000_1.265491	1.26549	-	0	1.76824	0.015968	0.482616	0.18261	TRUE
chrM	13381	13396	footprints_15_0.025018_1.522872	1.52287	-	0.025018	2.1185	0.174983	0.476251	0.18469	TRUE
chrM	12786	12794	footprints_8_-0.032720_1.450817	1.45082	-	-0.03272	2.01951	0.112189	0.477137	0.184784	TRUE
chrM	12188	12215	footprints_27_-0.004728_1.539683	1.53968	-	-0.004728	2.14328	0.029838	0.477184	0.185109	TRUE
chrM	14949	14958	footprints_9_-0.007611_1.274960	1.27496	-	-0.007611	1.77539	0	0.477686	0.185145	TRUE
chrM	10486	10498	footprints_12_-0.011417_1.384005	1.384	-	-0.011417	1.92771	0.106768	0.478039	0.185239	TRUE
chrM	4009	4034	footprints_25_-0.018806_1.528813	1.52881	-	-0.018806	2.12338	0.025997	0.473949	0.185245	TRUE
chrM	13131	13140	footprints_9_0.043723_1.198680	1.19868	+	0.043723	1.66489	0.052543	0.473983	0.185579	TRUE
chrM	12809	12827	footprints_18_0.000000_1.589817	1.58982	+	0	2.20326	0.006687	0.470776	0.186707	TRUE
chrM	5991	6025	footprints_34_0.000000_1.473551	1.47355	-	0	2.0412	0.007045	0.470123	0.186786	TRUE
chrM	4229	4267	footprints_38_0.009071_1.102159	1.10216	+	0.009071	1.52504	0.04813	0.468519	0.187201	TRUE
chrM	13847	13866	footprints_19_0.055996_1.448790	1.44879	+	0.055996	2.00479	0.081714	0.468604	0.187509	TRUE
chrM	15529	15540	footprints_11_-0.008426_1.626320	1.62632	-	-0.008426	2.24458	0.249149	0.464834	0.187898	TRUE
chrM	10164	10178	footprints_14_0.030313_1.737640	1.73764	-	0.030313	2.40168	0.099461	0.466912	0.187941	TRUE
chrM	4269	4279	footprints_10_0.007069_1.114850	1.11485	+	0.007069	1.53911	0.076086	0.465249	0.187968	TRUE
chrM	9723	9740	footprints_17_0.005226_1.566388	1.56639	+	0.005226	2.16036	0.033496	0.463829	0.188264	TRUE
chrM	9759	9767	footprints_8_-0.156194_1.271466	1.27147	-	-0.156194	1.75537	0.025189	0.465285	0.188306	TRUE
chrM	12401	12415	footprints_14_0.011454_1.396148	1.39615	+	0.011454	1.92426	0.081464	0.462853	0.188633	TRUE
chrM	10994	11008	footprints_14_-0.014563_1.415023	1.41502	-	-0.014563	1.94906	0.008453	0.461953	0.188886	TRUE
chrM	3844	3882	footprints_38_0.000000_1.330953	1.33095	-	0	1.83063	0.006288	0.459882	0.189628	TRUE
chrM	9486	9498	footprints_12_0.029539_1.440952	1.44095	+	0.029539	1.9791	0.102779	0.457822	0.189708	TRUE
chrM	3356	3378	footprints_22_-0.001099_1.553417	1.55342	-	-0.001099	2.13456	0.047484	0.458496	0.189909	TRUE
chrM	14887	14895	footprints_8_-0.236770_1.475218	1.47522	+	-0.23677	2.02363	0.052811	0.456014	0.189965	TRUE
chrM	7269	7277	footprints_8_-0.010366_1.391931	1.39193	+	-0.010366	1.91279	-0.000157	0.458591	0.1902	TRUE
chrM	4347	4385	footprints_38_0.028365_0.956936	0.956936	+	0.028365	1.31276	0.042844	0.456113	0.190263	TRUE
chrM	9361	9370	footprints_9_-0.076051_1.437019	1.43702	+	-0.076051	1.97146	0.013167	0.456187	0.190572	TRUE
chrM	15218	15233	footprints_15_-0.005556_1.189350	1.18935	-	-0.005556	1.62926	0.066562	0.454041	0.19075	TRUE
chrM	9162	9179	footprints_17_-0.085667_1.418194	1.41819	+	-0.085667	1.94284	0.00691	0.454116	0.191052	TRUE
chrM	6388	6424	footprints_36_-0.007611_1.439905	1.4399	-	-0.007611	1.96917	0.033076	0.451611	0.191381	TRUE
chrM	11717	11732	footprints_15_0.018849_1.509095	1.5091	-	0.018849	2.06294	0.047703	0.451018	0.191433	TRUE
chrM	6308	6318	footprints_10_0.010486_1.387276	1.38728	+	0.010486	1.89732	0.01709	0.45171	0.191661	TRUE
chrM	11560	11572	footprints_12_-0.027763_1.597405	1.5974	-	-0.027763	2.17839	0.08524	0.447532	0.193086	TRUE
chrM	7061	7095	footprints_34_-0.002015_1.291496	1.2915	-	-0.002015	1.76037	0.003485	0.446836	0.193187	TRUE
chrM	4569	4579	footprints_10_0.158860_1.492788	1.49279	+	0.15886	2.03293	0.229239	0.445553	0.193781	TRUE
chrM	12357	12365	footprints_8_0.017961_1.477969	1.47797	+	0.017961	2.01153	0.140675	0.444676	0.194073	TRUE
chrM	11910	11918	footprints_8_-0.056768_1.469765	1.46976	+	-0.056768	1.99402	0.100698	0.440093	0.19629	TRUE
chrM	13418	13453	footprints_35_0.004681_1.482658	1.48266	-	0.004681	2.01008	0.047787	0.439066	0.196338	TRUE
chrM	10101	10119	footprints_18_-0.023592_1.230195	1.23019	-	-0.023592	1.66914	0.053582	0.440214	0.196549	TRUE
chrM	3916	3932	footprints_16_-0.004281_1.574221	1.57422	-	-0.004281	2.13428	0.028221	0.439109	0.196664	TRUE
chrM	5307	5322	footprints_15_0.071750_1.336428	1.33643	-	0.07175	1.81	0.07994	0.437604	0.196728	TRUE
chrM	3941	3952	footprints_11_0.059166_1.510805	1.5108	+	0.059166	2.04506	0.287475	0.436826	0.196975	TRUE
chrM	9960	9984	footprints_24_-0.012384_1.412909	1.41291	+	-0.012384	1.9136	2.6e-05	0.43762	0.197061	TRUE
chrM	16078	16102	footprints_24_0.046794_1.305840	1.30584	-	0.046794	1.76602	0.126369	0.435524	0.197249	TRUE
chrM	14279	14296	footprints_17_0.015854_1.469752	1.46975	+	0.015854	1.98599	0.034862	0.434288	0.197328	TRUE
chrM	8249	8284	footprints_35_-0.011476_1.658449	1.65845	-	-0.011476	2.23942	0.007579	0.43329	0.19735	TRUE
chrM	2886	2899	footprints_13_-0.034181_1.584327	1.58433	-	-0.034181	2.13693	0.076776	0.431667	0.197468	TRUE
chrM	12825	12847	footprints_22_-0.011605_1.325055	1.32506	-	-0.011605	1.7922	0.077141	0.435679	0.197501	TRUE
chrM	12377	12386	footprints_9_-0.027578_1.296130	1.29613	-	-0.027578	1.74859	0.10975	0.431983	0.197572	TRUE
chrM	12078	12087	footprints_9_-0.061437_1.552752	1.55275	-	-0.061437	2.09528	0.110601	0.432315	0.197681	TRUE
chrM	11960	11987	footprints_27_0.000427_0.895312	0.895312	+	0.000427	1.2065	0.083575	0.430371	0.198088	TRUE
chrM	3060	3068	footprints_8_0.036511_1.562143	1.56214	+	0.036511	2.10394	0.041505	0.429567	0.198317	TRUE
chrM	4043	4051	footprints_8_0.000000_1.563720	1.56372	-	0	2.10096	0.059502	0.426069	0.199588	TRUE
chrM	12609	12630	footprints_21_-0.013048_1.111941	1.11194	+	-0.013048	1.49406	0.034073	0.42616	0.199866	TRUE
chrM	9741	9754	footprints_13_-0.173935_1.147720	1.14772	+	-0.173935	1.54251	0.024521	0.426508	0.20028	TRUE
chrM	13896	13907	footprints_11_0.014285_1.556027	1.55603	-	0.014285	2.08555	0.127998	0.422563	0.20113	TRUE
chrM	4953	4964	footprints_11_-0.016337_1.647351	1.64735	-	-0.016337	2.20354	0.021777	0.419673	0.20176	TRUE
chrM	7652	7664	footprints_12_0.000000_1.320574	1.32057	-	0	1.76798	0.049755	0.420935	0.201935	TRUE
chrM	4841	4864	footprints_23_-0.005957_1.769389	1.76939	-	-0.005957	2.36696	0.052848	0.419787	0.202028	TRUE
chrM	9214	9227	footprints_13_-0.149139_1.273131	1.27313	+	-0.149139	1.70322	0.004206	0.419886	0.202304	TRUE
chrM	3435	3443	footprints_8_0.022665_1.584759	1.58476	+	0.022665	2.11755	0.044212	0.41813	0.202589	TRUE
chrM	10503	10515	footprints_12_-0.005708_1.323719	1.32372	+	-0.005708	1.7679	0.019912	0.417442	0.202737	TRUE
chrM	14296	14332	footprints_36_-0.011417_1.570170	1.57017	-	-0.011417	2.09471	0.0475	0.415829	0.203232	TRUE
chrM	7336	7345	footprints_9_-0.220253_1.151644	1.15164	+	-0.220253	1.53527	0.14366	0.414797	0.203716	TRUE
chrM	5937	5965	footprints_28_0.000000_1.418160	1.41816	-	0	1.8887	0.012854	0.413376	0.204043	TRUE
chrM	14924	14932	footprints_8_-0.033082_1.477704	1.4777	-	-0.033082	1.96846	0.056486	0.413713	0.204163	TRUE
chrM	3761	3770	footprints_9_-0.065394_1.139530	1.13953	-	-0.065394	1.51557	-0.017139	0.411417	0.205122	TRUE
chrM	7393	7402	footprints_9_0.015965_1.533237	1.53324	-	0.015965	2.03283	0.026484	0.406911	0.206921	TRUE
chrM	9489	9519	footprints_30_-0.022774_1.615860	1.61586	-	-0.022774	2.14502	0.049607	0.408691	0.206929	TRUE
chrM	12418	12427	footprints_9_-0.022654_1.419086	1.41909	+	-0.022654	1.88323	0.033879	0.408249	0.206939	TRUE
chrM	9264	9281	footprints_17_-0.027656_1.632806	1.63281	-	-0.027656	2.16377	0.013868	0.406193	0.207086	TRUE
chrM	10735	10748	footprints_13_-0.009819_1.672260	1.67226	-	-0.009819	2.21355	0.043849	0.404561	0.207661	TRUE
chrM	14121	14139	footprints_18_-0.004337_1.273076	1.27308	-	-0.004337	1.68565	0.190356	0.404989	0.207665	TRUE
chrM	5776	5806	footprints_30_0.005664_1.539976	1.53998	-	0.005664	2.03616	0.007946	0.402946	0.208209	TRUE
chrM	14527	14539	footprints_12_-0.045503_1.291294	1.29129	+	-0.045503	1.70762	0.009964	0.403173	0.208379	TRUE
chrM	10149	10171	footprints_22_0.007724_1.247961	1.24796	+	0.007724	1.64919	0.010777	0.402187	0.208421	TRUE
chrM	10084	10092	footprints_8_-0.015957_1.434588	1.43459	-	-0.015957	1.89382	7.6e-05	0.400664	0.209278	TRUE
chrM	5597	5606	footprints_9_-0.007611_1.636611	1.63661	-	-0.007611	2.15879	0.052683	0.399514	0.209814	TRUE
chrM	9529	9562	footprints_33_0.001319_1.385724	1.38572	+	0.001319	1.82427	0.03098	0.396675	0.211643	TRUE
chrM	5607	5618	footprints_11_-0.006227_1.535183	1.53518	-	-0.006227	2.01089	0.021668	0.389421	0.213353	TRUE
chrM	6729	6737	footprints_8_0.005540_1.545877	1.54588	-	0.00554	2.02507	0.083136	0.389548	0.213595	TRUE
chrM	10589	10611	footprints_22_0.002088_1.526547	1.52655	+	0.002088	1.99982	0.01937	0.389598	0.213904	TRUE
chrM	13227	13254	footprints_27_-0.026844_1.454096	1.4541	-	-0.026844	1.90491	0.064695	0.389598	0.213904	TRUE
chrM	12708	12730	footprints_22_-0.008785_1.647092	1.64709	-	-0.008785	2.15907	0.031425	0.390486	0.213966	TRUE
chrM	12030	12040	footprints_10_0.021219_1.443345	1.44335	-	0.021219	1.8927	0.078515	0.39103	0.214201	TRUE
chrM	9668	9699	footprints_31_-0.004419_1.471549	1.47155	+	-0.004419	1.929	0.003803	0.390514	0.214294	TRUE
chrM	3668	3707	footprints_39_-0.050475_1.312310	1.31231	+	-0.050475	1.72239	0.039447	0.392307	0.214299	TRUE
chrM	13726	13761	footprints_35_0.005181_1.479834	1.47983	+	0.005181	1.94273	0.006791	0.392649	0.21438	TRUE
chrM	14759	14768	footprints_9_0.080822_1.437644	1.43764	+	0.080822	1.8855	0.288228	0.391243	0.214392	TRUE
chrM	2910	2928	footprints_18_-0.003806_1.695577	1.69558	-	-0.003806	2.21816	0.044963	0.387588	0.214439	TRUE
chrM	15183	15217	footprints_34_0.000867_1.560467	1.56047	-	0.000867	2.03838	0.040837	0.385444	0.215335	TRUE
chrM	672	681	footprints_9_0.036242_1.705963	1.70596	+	0.036242	2.22871	0.145749	0.385623	0.215522	TRUE
chrM	2155	2163	footprints_8_-0.130495_1.250379	1.25038	+	-0.130495	1.62915	-0.051019	0.381753	0.215843	TRUE
chrM	15678	15687	footprints_9_-0.007611_1.465553	1.46555	+	-0.007611	1.91218	0	0.383771	0.215982	TRUE
chrM	4518	4554	footprints_36_-0.004477_1.431746	1.43175	-	-0.004477	1.86833	0.029753	0.383974	0.216176	TRUE
chrM	15680	15698	footprints_18_-0.003806_1.438983	1.43898	-	-0.003806	1.87491	0.026375	0.381773	0.216176	TRUE
chrM	8132	8145	footprints_13_-0.015089_1.644709	1.64471	-	-0.015089	2.1443	0.049758	0.382676	0.216196	TRUE
chrM	7934	7974	footprints_40_0.000971_1.567220	1.56722	-	0.000971	2.04215	0.028559	0.381879	0.21645	TRUE
chrM	9878	9900	footprints_22_-0.008916_1.608274	1.60827	-	-0.008916	2.0911	0.057366	0.378749	0.217409	TRUE
chrM	14822	14842	footprints_20_-0.003425_1.545120	1.54512	-	-0.003425	2.00951	0.017936	0.379126	0.217468	TRUE
chrM	13180	13199	footprints_19_-0.003605_1.613675	1.61367	+	-0.003605	2.09621	0.018684	0.377436	0.217689	TRUE
chrM	5348	5374	footprints_26_0.003901_1.718219	1.71822	-	0.003901	2.22775	0.026522	0.374671	0.217753	TRUE
chrM	3627	3636	footprints_9_-0.015271_1.584709	1.58471	+	-0.015271	2.05913	0.071381	0.377818	0.21776	TRUE
chrM	9673	9689	footprints_16_-0.008562_1.655930	1.65593	-	-0.008562	2.14839	0.050493	0.375616	0.218059	TRUE
chrM	13774	13790	footprints_16_-0.012844_1.388950	1.38895	-	-0.012844	1.80288	0.028141	0.376306	0.218222	TRUE
chrM	4138	4155	footprints_17_-0.012088_1.656112	1.65611	-	-0.012088	2.14873	0.050653	0.375681	0.218344	TRUE
chrM	15154	15180	footprints_26_-0.010179_1.603604	1.6036	-	-0.010179	2.07605	-2.5e-05	0.37252	0.219091	TRUE
chrM	14847	14860	footprints_13_0.008678_1.627993	1.62799	+	0.008678	2.10565	0.025407	0.37117	0.219851	TRUE
chrM	4281	4319	footprints_38_0.016159_1.517403	1.5174	+	0.016159	1.96188	0.058344	0.370633	0.219898	TRUE
chrM	15273	15308	footprints_35_-0.003914_1.542160	1.54216	-	-0.003914	1.98569	0.016289	0.364685	0.220892	TRUE
chrM	15400	15419	footprints_19_-0.003605_1.506667	1.50667	+	-0.003605	1.94041	0.006272	0.365002	0.220963	TRUE
chrM	8188	8198	footprints_10_0.000000_1.514088	1.51409	-	0	1.94816	0.047729	0.363665	0.221013	TRUE
chrM	7262	7302	footprints_40_-0.003425_1.689479	1.68948	-	-0.003425	2.18034	0.017184	0.367975	0.221019	TRUE
chrM	7518	7551	footprints_33_-0.015157_1.497260	1.49726	-	-0.015157	1.93048	0.036647	0.366636	0.22102	TRUE
chrM	9074	9098	footprints_24_-0.002854_1.584218	1.58422	-	-0.002854	2.04498	0.009826	0.368317	0.221041	TRUE
chrM	5092	5113	footprints_21_0.008634_1.600918	1.60092	+	0.008634	2.06029	0.016964	0.363946	0.221117	TRUE
chrM	12216	12226	footprints_10_0.000000_1.723343	1.72334	-	0	2.21973	0.045063	0.365173	0.221178	TRUE
chrM	13740	13751	footprints_11_0.009970_1.620206	1.62021	-	0.00997	2.08915	0.160221	0.366742	0.221293	TRUE
chrM	14616	14656	footprints_40_-0.006027_1.679387	1.67939	-	-0.006027	2.16788	0.035006	0.368352	0.221352	TRUE
chrM	12229	12239	footprints_10_-0.068699_1.515428	1.51543	-	-0.068699	1.95258	0.023343	0.365654	0.221447	TRUE
chrM	11284	11306	footprints_22_-0.006227_1.571961	1.57196	+	-0.006227	2.02484	0.00536	0.36524	0.221455	TRUE
chrM	3643	3654	footprints_11_-0.009961_1.671716	1.67172	+	-0.009961	2.15572	0.051768	0.366842	0.221559	TRUE
chrM	2929	2956	footprints_27_-0.002537_1.548283	1.54828	-	-0.002537	1.98835	0.037287	0.360905	0.222832	TRUE
chrM	15954	15965	footprints_11_-0.024059_1.559185	1.55919	+	-0.024059	2	0	0.359208	0.22393	TRUE
chrM	8489	8502	footprints_13_-0.010538_1.561011	1.56101	+	-0.010538	2	0	0.357519	0.224924	TRUE
chrM	3225	3253	footprints_28_0.027729_1.195135	1.19514	+	0.027729	1.52725	0.03391	0.353759	0.225911	TRUE
chrM	13294	13305	footprints_11_-0.022564_1.502948	1.50295	-	-0.022564	1.92065	0.095463	0.3538	0.226231	TRUE
chrM	2780	2815	footprints_35_-0.002648_1.623847	1.62385	-	-0.002648	2.0775	0.040273	0.35543	0.226325	TRUE
chrM	12275	12289	footprints_14_-0.004153_1.171902	1.1719	-	-0.004153	1.49774	0.067813	0.353932	0.226461	TRUE
chrM	11867	11895	footprints_28_0.028581_1.433950	1.43395	-	0.028581	1.83371	0.080043	0.354769	0.226511	TRUE
chrM	14446	14460	footprints_14_-0.018904_1.637644	1.63764	-	-0.018904	2.09323	0.057311	0.354109	0.226678	TRUE
chrM	11806	11816	footprints_10_0.029414_1.314972	1.31497	-	0.029414	1.67797	0.099298	0.351682	0.2272	TRUE
chrM	12334	12358	footprints_24_-0.005708_1.558219	1.55822	-	-0.005708	1.98709	0.07644	0.350761	0.227278	TRUE
chrM	10576	10607	footprints_31_-0.000780_1.497650	1.49765	-	-0.00078	1.91032	0.031679	0.351115	0.227337	TRUE
chrM	3230	3240	footprints_10_-0.006850_1.676208	1.67621	-	-0.00685	2.13322	0.047415	0.347834	0.228392	TRUE
chrM	11747	11758	footprints_11_0.032967_1.453259	1.45326	+	0.032967	1.85022	0.043213	0.348402	0.228569	TRUE
chrM	3379	3393	footprints_14_-0.004893_1.646886	1.64689	-	-0.004893	2.096	4.7e-05	0.347895	0.228683	TRUE
chrM	8490	8498	footprints_8_0.000000_1.740165	1.74016	-	0	2.21552	0.044445	0.348419	0.228902	TRUE
chrM	14157	14167	footprints_10_0.000000_1.747810	1.74781	-	0	2.21862	0.045153	0.344112	0.230348	TRUE
chrM	10783	10801	footprints_18_-0.007092_1.549161	1.54916	+	-0.007092	1.96671	0.011696	0.344296	0.23055	TRUE
chrM	13064	13077	footprints_13_0.034092_1.386427	1.38643	-	0.034092	1.75582	0.07145	0.34077	0.232375	TRUE
chrM	5679	5707	footprints_28_-0.004893_1.612415	1.61241	-	-0.004893	2.03936	0.008467	0.338893	0.232956	TRUE
chrM	3450	3479	footprints_29_-0.010031_1.560019	1.56002	-	-0.010031	1.97245	0.031782	0.338425	0.232959	TRUE
chrM	10707	10727	footprints_20_-0.003699_1.688412	1.68841	-	-0.003699	2.13589	0.028549	0.339171	0.233051	TRUE
chrM	5621	5654	footprints_33_-0.005944_1.536184	1.53618	-	-0.005944	1.94347	0.021645	0.339282	0.233309	TRUE
chrM	5323	5347	footprints_24_0.001212_1.479546	1.47955	-	0.001212	1.86777	0.012015	0.336161	0.23459	TRUE
chrM	12995	13016	footprints_21_-0.010252_1.298032	1.29803	-	-0.010252	1.63695	0.055361	0.334689	0.235074	TRUE
chrM	6312	6340	footprints_28_-0.002446_1.548606	1.54861	-	-0.002446	1.95165	0.008576	0.333721	0.235212	TRUE
chrM	7603	7639	footprints_36_-0.001903_1.740169	1.74017	-	-0.001903	2.19351	0.003241	0.334016	0.235284	TRUE
chrM	11896	11918	footprints_22_0.026222_1.500795	1.5008	-	0.026222	1.8927	0.057326	0.334717	0.235401	TRUE
chrM	11206	11217	footprints_11_-0.062454_1.369870	1.36987	-	-0.062454	1.72455	0.067501	0.332183	0.235439	TRUE
chrM	8508	8528	footprints_20_-0.003425_1.577328	1.57733	-	-0.003425	1.98161	0.035713	0.329188	0.235544	TRUE
chrM	11930	11938	footprints_8_0.000000_1.589817	1.58982	-	0	2.00001	3e-06	0.331148	0.235615	TRUE
chrM	9700	9720	footprints_20_-0.003425_1.588454	1.58845	+	-0.003425	2	0	0.332377	0.235637	TRUE
chrM	8672	8687	footprints_15_-0.013106_1.549010	1.54901	-	-0.013106	1.94618	0.082778	0.329298	0.235797	TRUE
chrM	4889	4910	footprints_21_-0.003262_1.503030	1.50303	-	-0.003262	1.89258	0.031521	0.332477	0.23589	TRUE
chrM	14282	14295	footprints_13_-0.021077_1.432919	1.43292	-	-0.021077	1.79864	0.06216	0.327948	0.235911	TRUE
chrM	6343	6378	footprints_35_0.001266_1.422232	1.42223	-	0.001266	1.78559	0.00946	0.328246	0.236023	TRUE
chrM	5160	5184	footprints_24_-0.084725_0.846953	0.846953	-	-0.084725	1.06446	0.149926	0.329768	0.23606	TRUE
chrM	16161	16188	footprints_27_-0.060074_1.151115	1.15112	-	-0.060074	1.44396	0.157595	0.327001	0.236061	TRUE
chrM	11147	11169	footprints_22_-0.005405_1.333824	1.33382	-	-0.005405	1.67067	0.043179	0.324861	0.237404	TRUE
chrM	4756	4767	footprints_11_-0.013425_1.614848	1.61485	+	-0.013425	2.02125	0.044315	0.323848	0.237609	TRUE
chrM	5710	5718	footprints_8_-0.008562_1.681482	1.68148	-	-0.008562	2.10515	0.041663	0.324192	0.237653	TRUE
chrM	11011	11039	footprints_28_-0.003660_1.487997	1.488	-	-0.00366	1.86142	0.054471	0.323032	0.237939	TRUE
chrM	338	352	footprints_14_0.015579_1.477098	1.4771	+	0.015579	1.84579	0.029379	0.321471	0.238265	TRUE
chrM	14944	14952	footprints_8_-0.008562_1.376236	1.37624	+	-0.008562	1.71898	0.074705	0.320823	0.238518	TRUE
chrM	14368	14394	footprints_26_-0.002635_1.617286	1.61729	-	-0.002635	2.02099	0.004535	0.321489	0.238588	TRUE
chrM	1091	1120	footprints_29_0.000000_1.602309	1.60231	-	0	2.0001	2.1e-05	0.319917	0.238925	TRUE
chrM	14127	14144	footprints_17_-0.001750_1.583425	1.58343	+	-0.00175	1.975	0.013946	0.318803	0.239247	TRUE
chrM	12848	12859	footprints_11_0.010256_1.444011	1.44401	-	0.010256	1.79846	0.039368	0.31668	0.24085	TRUE
chrM	682	690	footprints_8_-0.008562_1.706193	1.70619	+	-0.008562	2.12112	0.044838	0.314048	0.242667	TRUE
chrM	9786	9808	footprints_22_0.000000_1.756985	1.75699	+	0	2.18363	0.015052	0.313629	0.242674	TRUE
chrM	14333	14354	footprints_21_0.000000_1.709203	1.7092	-	0	2.12313	0.045448	0.312868	0.242957	TRUE
chrM	9152	9186	footprints_34_0.001578_1.671610	1.67161	-	0.001578	2.07443	0.02807	0.31148	0.243884	TRUE
chrM	2994	3008	footprints_14_0.012460_1.265117	1.26512	+	0.01246	1.56889	0.074225	0.310474	0.244024	TRUE
chrM	15633	15642	footprints_9_-0.035978_1.703117	1.70312	-	-0.035978	2.1102	0.164313	0.309204	0.244765	TRUE
chrM	3182	3221	footprints_39_-0.001756_1.695983	1.69598	-	-0.001756	2.10065	0.021323	0.308713	0.244802	TRUE
chrM	4442	4481	footprints_39_-0.010538_1.662032	1.66203	-	-0.010538	2.05692	0.012187	0.307535	0.245447	TRUE
chrM	11080	11114	footprints_34_-0.006044_1.723654	1.72365	-	-0.006044	2.13201	0.075492	0.306743	0.245751	TRUE
chrM	3905	3915	footprints_10_0.000000_1.665545	1.66555	-	0	2.05592	0.011976	0.30379	0.247593	TRUE
chrM	10528	10556	footprints_28_0.016451_1.343509	1.34351	+	0.016451	1.65877	0.016879	0.304111	0.247663	TRUE
chrM	6263	6294	footprints_31_0.023396_1.450151	1.45015	-	0.023396	1.78913	0.026846	0.303058	0.247913	TRUE
chrM	4731	4748	footprints_17_-0.008059_1.272613	1.27261	+	-0.008059	1.56774	0.021968	0.300893	0.249166	TRUE
chrM	13466	13493	footprints_27_0.000000_1.665545	1.66555	+	0	2.04979	0.029884	0.299479	0.24972	TRUE
chrM	7768	7807	footprints_39_-0.001756_1.652339	1.65234	+	-0.001756	2.02834	0.006112	0.295793	0.251602	TRUE
chrM	1898	1932	footprints_34_-0.002015_1.657837	1.65784	-	-0.002015	2.03219	0.006935	0.293736	0.253144	TRUE
chrM	11321	11359	footprints_38_-0.014175_1.485461	1.48546	+	-0.014175	1.81997	0.024277	0.293004	0.253415	TRUE
chrM	9422	9438	footprints_16_-0.005793_1.461809	1.46181	-	-0.005793	1.78885	0.014856	0.291274	0.253909	TRUE
chrM	4327	4336	footprints_9_0.000000_1.665545	1.66555	+	0	2.03862	0.095199	0.291599	0.253947	TRUE
chrM	2253	2265	footprints_12_-0.034283_1.110412	1.11041	+	-0.034283	1.35933	0.016653	0.2918	0.254141	TRUE
chrM	14607	14615	footprints_8_-0.022463_1.555140	1.55514	-	-0.022463	1.90152	0.029941	0.290109	0.254253	TRUE
chrM	10122	10159	footprints_37_0.021860_1.268865	1.26886	-	0.02186	1.55149	0.041145	0.290113	0.2546	TRUE
chrM	3966	3997	footprints_31_-0.012655_1.691245	1.69125	-	-0.012655	2.06677	0.03378	0.289292	0.254676	TRUE
chrM	4482	4510	footprints_28_-0.002446_1.671306	1.67131	-	-0.002446	2.04	0.0086	0.287592	0.255888	TRUE
chrM	6484	6522	footprints_38_0.004772_1.590633	1.59063	-	0.004772	1.93984	0.006239	0.28634	0.256336	TRUE
chrM	3847	3860	footprints_13_-0.727471_0.410700	0.4107	+	-0.727471	0.500868	-0.247399	0.286345	0.256679	TRUE
chrM	11617	11632	footprints_15_-0.008510_1.706398	1.7064	-	-0.00851	2.07331	0.034843	0.280983	0.260885	TRUE
chrM	3572	3580	footprints_8_-0.024519_1.609380	1.60938	-	-0.024519	1.95431	0.029786	0.280151	0.261303	TRUE
chrM	9568	9588	footprints_20_-0.003425_1.689479	1.68948	-	-0.003425	2.04701	0.033151	0.276939	0.262475	TRUE
chrM	9856	9877	footprints_21_0.000000_1.641633	1.64163	-	0	1.98948	0.01702	0.277259	0.26251	TRUE
chrM	11650	11676	footprints_26_0.000000_1.702855	1.70286	-	0	2.06386	0.013653	0.277387	0.262744	TRUE
chrM	12470	12486	footprints_16_0.000000_1.605378	1.60538	+	0	1.94623	0.007369	0.277766	0.26277	TRUE
chrM	16210	16245	footprints_35_-0.000424_1.662691	1.66269	+	-0.000424	2.01574	0.003405	0.277791	0.2631	TRUE
chrM	9050	9073	footprints_23_0.001927_1.710428	1.71043	-	0.001927	2.06774	0.014467	0.2737	0.264119	TRUE
chrM	5076	5086	footprints_10_-0.026134_1.518737	1.51874	-	-0.026134	1.8348	0.050313	0.272752	0.264286	TRUE
chrM	3946	3964	footprints_18_-0.015222_1.681277	1.68128	-	-0.015222	2.03269	0.026546	0.273833	0.264359	TRUE
chrM	6123	6159	footprints_36_0.000000_1.474999	1.475	-	0	1.78375	0.009216	0.274201	0.264361	TRUE
chrM	11234	11242	footprints_8_0.005540_1.732459	1.73246	-	0.00554	2.09316	0.059502	0.272863	0.264546	TRUE
chrM	5258	5278	footprints_20_0.004319_1.342002	1.342	-	0.004319	1.61873	0.044148	0.270476	0.265395	TRUE
chrM	6551	6565	footprints_14_-0.018904_1.594604	1.5946	-	-0.018904	1.92275	0.017025	0.269971	0.265504	TRUE
chrM	11946	11959	footprints_13_-0.021077_1.454758	1.45476	-	-0.021077	1.75503	0.018288	0.270718	0.265891	TRUE
chrM	3644	3658	footprints_14_-0.004893_1.683778	1.68378	-	-0.004893	2.02777	0.02549	0.268189	0.266553	TRUE
chrM	10896	10919	footprints_23_0.000000_1.627127	1.62713	-	0	1.95981	0.010389	0.268385	0.266711	TRUE
chrM	11033	11060	footprints_27_-0.016458_1.570600	1.5706	+	-0.016458	1.88999	0.013147	0.267064	0.26726	TRUE
chrM	8146	8186	footprints_40_0.000000_1.589817	1.58982	-	0	1.91259	1e-06	0.266668	0.267273	TRUE
chrM	8230	8248	footprints_18_-0.007611_1.673273	1.67327	-	-0.007611	2.00867	0.035866	0.263566	0.269151	TRUE
chrM	2424	2455	footprints_31_0.003639_1.679561	1.67956	-	0.003639	2.01647	0.003864	0.263744	0.269323	TRUE
chrM	14788	14821	footprints_33_0.005494_1.686751	1.68675	-	0.005494	2.02282	0.024525	0.262117	0.269494	TRUE
chrM	10446	10456	footprints_10_0.033984_1.772365	1.77236	-	0.033984	2.12598	0.14288	0.262451	0.269515	TRUE
chrM	8529	8564	footprints_35_-0.001957_1.658057	1.65806	-	-0.001957	1.98927	0.017076	0.262744	0.269592	TRUE
chrM	9761	9769	footprints_8_-0.070333_1.494960	1.49496	+	-0.070333	1.79221	0.011679	0.261632	0.2696	TRUE
chrM	8653	8670	footprints_17_0.036541_1.724535	1.72453	-	0.036541	2.06508	0.071801	0.259992	0.270423	TRUE
chrM	9819	9849	footprints_30_0.000000_1.627127	1.62713	-	0	1.94862	0.007902	0.260126	0.27064	TRUE
chrM	16171	16209	footprints_38_-0.003605_1.661234	1.66123	+	-0.003605	1.98561	-0.003136	0.257328	0.272561	TRUE
chrM	8597	8606	footprints_9_-0.007611_1.605395	1.60539	-	-0.007611	1.91288	6.7e-05	0.252821	0.276134	TRUE
chrM	10608	10648	footprints_40_-0.006616_1.477642	1.47764	-	-0.006616	1.75841	0.060704	0.250975	0.276502	TRUE
chrM	14769	14794	footprints_25_-0.000725_1.162256	1.16226	+	-0.000725	1.38316	0.036116	0.251042	0.276784	TRUE
chrM	11817	11839	footprints_22_-0.005802_1.680256	1.68026	-	-0.005802	1.99974	0.037944	0.251131	0.277043	TRUE
chrM	9912	9927	footprints_15_-0.009133_1.703951	1.70395	-	-0.009133	2.02827	0.046016	0.251364	0.277175	TRUE
chrM	7977	7998	footprints_21_-0.009786_1.619159	1.61916	-	-0.009786	1.92441	0.061189	0.249173	0.277895	TRUE
chrM	15620	15651	footprints_31_-0.008839_1.714572	1.71457	+	-0.008839	2.03553	0.007648	0.247556	0.27809	TRUE
chrM	9037	9049	footprints_12_-0.005708_1.688165	1.68816	-	-0.005708	2.00501	0.035406	0.248156	0.278231	TRUE
chrM	16148	16168	footprints_20_-0.001209_1.707631	1.70763	+	-0.001209	2.02763	0.005959	0.247799	0.278234	TRUE
chrM	7345	7353	footprints_8_0.000000_1.665545	1.66555	-	0	1.9786	0.014737	0.248487	0.278251	TRUE
chrM	7999	8029	footprints_30_-0.004567_1.729528	1.72953	-	-0.004567	2.04709	0.065819	0.243196	0.282039	TRUE
chrM	1428	1436	footprints_8_-0.042709_1.476290	1.47629	+	-0.042709	1.74553	-0.021381	0.241692	0.282902	TRUE
chrM	11381	11414	footprints_33_-0.004152_1.741138	1.74114	-	-0.004152	2.05769	0.031758	0.240994	0.282909	TRUE
chrM	8408	8444	footprints_36_-0.026734_1.643466	1.64347	-	-0.026734	1.9426	0.025353	0.241245	0.282994	TRUE
chrM	9691	9717	footprints_26_-0.005269_1.583845	1.58384	-	-0.005269	1.87076	0.048509	0.240196	0.283009	TRUE
chrM	11840	11860	footprints_20_-0.013233_1.687943	1.68794	-	-0.013233	1.99416	0.017936	0.240518	0.283043	TRUE
chrM	3403	3433	footprints_30_-0.006865_1.615889	1.61589	+	-0.006865	1.90728	0.018897	0.239189	0.28368	TRUE
chrM	14708	14727	footprints_19_0.000000_1.688805	1.6888	-	0	1.99125	0.036206	0.237671	0.284833	TRUE
chrM	4156	4167	footprints_11_0.000000_1.740165	1.74016	-	0	2.05052	0.010834	0.236766	0.285296	TRUE
chrM	2561	2571	footprints_10_0.000000_1.665545	1.66555	-	0	1.95405	0.023894	0.230473	0.289724	TRUE
chrM	15420	15448	footprints_28_-0.004893_1.646886	1.64689	+	-0.004893	1.93101	0.004256	0.229614	0.289861	TRUE
chrM	3953	3977	footprints_24_0.022664_1.427515	1.42752	+	0.022664	1.67503	0.064044	0.230679	0.28989	TRUE
chrM	13029	13059	footprints_30_-0.013791_1.330651	1.33065	-	-0.013791	1.56044	0.067862	0.229824	0.290015	TRUE
chrM	14140	14153	footprints_13_-0.005269_1.628361	1.62836	-	-0.005269	1.90744	0.091736	0.228216	0.290503	TRUE
chrM	14992	15003	footprints_11_0.007832_1.740304	1.7403	-	0.007832	2.03871	0.16639	0.228319	0.290775	TRUE
chrM	14849	14878	footprints_29_-0.012393_1.654951	1.65495	-	-0.012393	1.9347	0.058981	0.225322	0.29328	TRUE
chrM	3270	3296	footprints_26_-0.007544_1.602601	1.6026	-	-0.007544	1.87134	0.009213	0.22366	0.294649	TRUE
chrM	7011	7021	footprints_10_0.053255_1.204011	1.20401	+	0.053255	1.404	0.062072	0.22169	0.296395	TRUE
chrM	3252	3261	footprints_9_-0.022833_1.574063	1.57406	-	-0.022833	1.83326	0	0.219917	0.297893	TRUE
chrM	15837	15868	footprints_31_-0.004419_1.730890	1.73089	-	-0.004419	2.01342	0.062031	0.218134	0.297919	TRUE
chrM	8596	8609	footprints_13_-0.008083_1.754181	1.75418	+	-0.008083	2.0422	0.009069	0.219329	0.298193	TRUE
chrM	7914	7929	footprints_15_-0.027198_1.384182	1.38418	+	-0.027198	1.61021	0.074378	0.218214	0.298209	TRUE
chrM	2817	2856	footprints_39_-0.001756_1.590025	1.59003	-	-0.001756	1.85008	0.009132	0.218537	0.298263	TRUE
chrM	9936	9973	footprints_37_-0.009257_1.749446	1.74945	-	-0.009257	2.03566	0.027178	0.2186	0.298576	TRUE
chrM	14236	14267	footprints_31_-0.002210_1.694213	1.69421	-	-0.00221	1.96517	0.007666	0.214037	0.301873	TRUE
chrM	10290	10315	footprints_25_-0.007846_1.540532	1.54053	+	-0.007846	1.78571	0.009507	0.213066	0.302194	TRUE
chrM	11175	11205	footprints_30_0.017810_1.660390	1.66039	-	0.01781	1.92484	0.089801	0.213219	0.302391	TRUE
chrM	3394	3429	footprints_35_-0.007985_1.671831	1.67183	-	-0.007985	1.93666	0.02383	0.212144	0.302744	TRUE
chrM	11416	11437	footprints_21_-0.026095_1.577396	1.5774	-	-0.026095	1.826	0.055461	0.21114	0.30349	TRUE
chrM	6530	6546	footprints_16_-0.004281_1.686151	1.68615	-	-0.004281	1.94728	0.028221	0.207724	0.306453	TRUE
chrM	13559	13575	footprints_16_-0.028357_1.602384	1.60238	+	-0.028357	1.84933	0.024693	0.206785	0.306702	TRUE
chrM	13499	13520	footprints_21_-0.003262_1.582732	1.58273	-	-0.003262	1.82578	0.034101	0.206098	0.306714	TRUE
chrM	8775	8794	footprints_19_0.002333_1.605066	1.60507	-	0.002333	1.85375	0.018943	0.207814	0.306727	TRUE
chrM	3893	3904	footprints_11_-0.012455_1.462143	1.46214	-	-0.012455	1.68681	0	0.206211	0.30696	TRUE
chrM	9457	9488	footprints_31_0.000000_1.627127	1.62713	-	0	1.87521	0.011533	0.204728	0.307879	TRUE
chrM	7321	7344	footprints_23_0.007883_1.696055	1.69606	-	0.007883	1.95331	0.009243	0.203738	0.308557	TRUE
chrM	1409	1425	footprints_16_-0.037892_1.605053	1.60505	+	-0.037892	1.84801	0.013325	0.203352	0.308596	TRUE
chrM	13798	13806	footprints_8_0.033488_1.426491	1.42649	-	0.033488	1.64194	0.11601	0.202927	0.308699	TRUE
chrM	7885	7897	footprints_12_0.000000_1.702855	1.70286	-	0	1.95641	0.009931	0.200252	0.310788	TRUE
chrM	1112	1145	footprints_33_-0.002076_1.694736	1.69474	+	-0.002076	1.94557	0.007223	0.199135	0.310825	TRUE
chrM	10971	10993	footprints_22_0.000000_1.463218	1.46322	-	0	1.67876	0.005359	0.198255	0.311377	TRUE
chrM	9974	9998	footprints_24_0.000000_1.702855	1.70286	-	0	1.95317	0.023702	0.197863	0.311413	TRUE
chrM	7764	7779	footprints_15_0.000000_1.621725	1.62173	-	0	1.85851	0.00786	0.196615	0.312385	TRUE
chrM	1075	1089	footprints_14_-0.004893_1.672191	1.67219	-	-0.004893	1.91348	0	0.194462	0.313244	TRUE
chrM	11243	11253	footprints_10_-0.006850_1.683733	1.68373	-	-0.00685	1.92797	0.023894	0.195421	0.313316	TRUE
chrM	9902	9911	footprints_9_-0.007611_1.566961	1.56696	-	-0.007611	1.79314	0.026549	0.19452	0.313542	TRUE
chrM	5917	5928	footprints_11_-0.002385_1.640657	1.64066	-	-0.002385	1.87759	0.010661	0.194611	0.313835	TRUE
chrM	8565	8579	footprints_14_-0.009786_1.628436	1.62844	-	-0.009786	1.85976	0.027358	0.191629	0.315962	TRUE
chrM	15696	15704	footprints_8_-0.008562_1.752245	1.75225	+	-0.008562	2	0	0.190795	0.316538	TRUE
chrM	7699	7713	footprints_14_-0.342792_0.829804	0.829804	+	-0.342792	0.946787	-0.335556	0.190269	0.316788	TRUE
chrM	11445	11460	footprints_15_-0.005556_1.725594	1.72559	-	-0.005556	1.96758	0.061801	0.189331	0.317466	TRUE
chrM	2966	2985	footprints_19_0.008162_1.705561	1.70556	+	0.008162	1.9432	0.042448	0.188187	0.318356	TRUE
chrM	3430	3448	footprints_18_-0.003806_1.580752	1.58075	-	-0.003806	1.79958	0.013239	0.187051	0.31924	TRUE
chrM	12304	12333	footprints_29_-0.004402_1.434807	1.43481	-	-0.004402	1.63081	0.032766	0.184735	0.321351	TRUE
chrM	12973	12984	footprints_11_0.152295_1.532751	1.53275	-	0.152295	1.74108	0.170907	0.183858	0.321943	TRUE
chrM	2009	2028	footprints_19_-0.003605_1.733361	1.73336	-	-0.003605	1.96836	0.012576	0.18342	0.322045	TRUE
chrM	11465	11493	footprints_28_-0.010315_1.533356	1.53336	-	-0.010315	1.7401	0.076276	0.18248	0.322767	TRUE
chrM	1684	1694	footprints_10_-0.081078_1.322202	1.3222	+	-0.081078	1.49987	0.029867	0.181891	0.323048	TRUE
chrM	5655	5678	footprints_23_-0.002978_1.654163	1.65416	-	-0.002978	1.87294	0.016632	0.179201	0.324899	TRUE
chrM	4575	4600	footprints_25_-0.007846_1.801265	1.80126	-	-0.007846	2.03995	0.023882	0.179521	0.324963	TRUE
chrM	5727	5751	footprints_24_0.000000_1.747810	1.74781	-	0	1.97667	0.034727	0.177524	0.325549	TRUE
chrM	5036	5065	footprints_29_0.007388_1.050040	1.05004	+	0.007388	1.18806	0.026959	0.178169	0.325644	TRUE
chrM	8616	8652	footprints_36_-0.001903_1.642265	1.64227	-	-0.001903	1.85655	0.022439	0.176938	0.3258	TRUE
chrM	11742	11751	footprints_9_0.018880_1.738263	1.73826	-	0.01888	1.96604	0.026551	0.177648	0.325814	TRUE
chrM	11334	11345	footprints_11_0.000000_1.702855	1.70286	-	0	1.92393	0.051464	0.176098	0.326285	TRUE
chrM	8570	8583	footprints_13_-0.013824_1.731146	1.73115	+	-0.013824	1.95339	0.009167	0.174252	0.327566	TRUE
chrM	14695	14706	footprints_11_0.000000_1.633778	1.63378	-	0	1.84377	0.075521	0.174443	0.327762	TRUE
chrM	14355	14367	footprints_12_0.000000_1.702855	1.70286	-	0	1.91854	0.037706	0.172051	0.329799	TRUE
chrM	3335	3354	footprints_19_0.000000_1.596468	1.59647	-	0	1.79684	0.012607	0.170582	0.330645	TRUE
chrM	14597	14605	footprints_8_0.005540_1.752240	1.75224	-	0.00554	1.97142	0.053069	0.170032	0.330892	TRUE
chrM	8999	9010	footprints_11_-0.017832_1.435837	1.43584	-	-0.017832	1.61617	0.017133	0.170684	0.33091	TRUE
chrM	4868	4888	footprints_20_-0.010275_1.708911	1.70891	-	-0.010275	1.92083	0.034329	0.168655	0.332082	TRUE
chrM	8990	8998	footprints_8_0.036767_1.812690	1.81269	-	0.036767	2.03424	0.041505	0.166358	0.333629	TRUE
chrM	2287	2296	footprints_9_0.020146_1.727796	1.7278	-	0.020146	1.93931	0.026342	0.166607	0.333701	TRUE
chrM	9843	9857	footprints_14_-0.339363_0.843843	0.843843	+	-0.339363	0.945818	-0.285807	0.164588	0.334991	TRUE
chrM	14467	14481	footprints_14_-0.053582_1.268965	1.26896	+	-0.053582	1.42236	0.02444	0.164638	0.335325	TRUE
chrM	8837	8845	footprints_8_-0.008562_1.633029	1.63303	-	-0.008562	1.82584	0.014897	0.161014	0.338631	TRUE
chrM	7013	7038	footprints_25_-0.002740_1.655071	1.65507	-	-0.00274	1.84777	0.034515	0.158889	0.340445	TRUE
chrM	11603	11616	footprints_13_0.000000_1.659035	1.65904	-	0	1.84784	0.027451	0.155496	0.343981	TRUE
chrM	3605	3643	footprints_38_-0.009013_1.711911	1.71191	-	-0.009013	1.90577	0.018864	0.154768	0.344443	TRUE
chrM	8975	8989	footprints_14_-0.004893_1.646886	1.64689	-	-0.004893	1.83109	0.017067	0.15296	0.345797	TRUE
chrM	15823	15836	footprints_13_-0.005269_1.735331	1.73533	-	-0.005269	1.92972	0.043797	0.153181	0.345928	TRUE
chrM	11520	11548	footprints_28_-0.017579_1.645056	1.64506	+	-0.017579	1.8281	0.079228	0.152204	0.346295	TRUE
chrM	15853	15887	footprints_34_-0.020622_1.758110	1.75811	+	-0.020622	1.94998	-0.011	0.149433	0.348447	TRUE
chrM	10649	10665	footprints_16_0.057751_1.922787	1.92279	-	0.057751	2.12655	0.091723	0.145314	0.352157	TRUE
chrM	11346	11380	footprints_34_-0.002015_1.732111	1.73211	-	-0.002015	1.91577	0.036995	0.145393	0.352464	TRUE
chrM	3772	3798	footprints_26_-0.017197_1.335414	1.33541	-	-0.017197	1.47544	0.004388	0.143857	0.353501	TRUE
chrM	14879	14894	footprints_15_0.000000_1.665545	1.66555	-	0	1.83701	0.021895	0.141364	0.356137	TRUE
chrM	6739	6775	footprints_36_-0.003806_1.549952	1.54995	-	-0.003806	1.70825	0.023168	0.140295	0.357003	TRUE
chrM	3299	3334	footprints_35_-0.002381_1.621768	1.62177	-	-0.002381	1.7859	0.01025	0.139082	0.357685	TRUE
chrM	12100	12119	footprints_19_0.009543_1.702549	1.70255	-	0.009543	1.87512	0.043834	0.139284	0.357835	TRUE
chrM	7423	7442	footprints_19_-0.003605_1.735359	1.73536	-	-0.003605	1.90613	0.018848	0.135413	0.361309	TRUE
chrM	13243	13256	footprints_13_-0.022702_1.399810	1.39981	+	-0.022702	1.53596	0.029155	0.133913	0.362723	TRUE
chrM	7362	7385	footprints_23_0.000000_1.787134	1.78713	-	0	1.95992	0.010414	0.133149	0.363227	TRUE
chrM	12491	12526	footprints_35_0.011243_1.021144	1.02114	-	0.011243	1.11864	0.027153	0.131565	0.363885	TRUE
chrM	15646	15655	footprints_9_0.000000_1.755455	1.75545	-	0	1.92324	0.148804	0.131693	0.364139	TRUE
chrM	3735	3750	footprints_15_-0.128479_0.990065	0.990065	+	-0.128479	1.08146	0.031926	0.127382	0.366942	TRUE
chrM	15656	15676	footprints_20_-0.006850_1.509129	1.50913	-	-0.00685	1.64895	0.046456	0.127836	0.367183	TRUE
chrM	4601	4628	footprints_27_-0.002537_1.739632	1.73963	-	-0.002537	1.90092	0.029892	0.127918	0.367895	TRUE
chrM	7443	7465	footprints_22_-0.003114_1.639290	1.63929	-	-0.003114	1.78822	0.010803	0.125451	0.368934	TRUE
chrM	12007	12023	footprints_16_-0.000799_1.488211	1.48821	-	-0.000799	1.62008	0.028739	0.122489	0.371854	TRUE
chrM	4922	4951	footprints_29_0.016137_1.117123	1.11712	+	0.016137	1.21256	0.033301	0.11827	0.376681	TRUE
chrM	14657	14687	footprints_30_-0.013023_1.734339	1.73434	-	-0.013023	1.88019	0.032269	0.116491	0.378472	TRUE
chrM	14777	14787	footprints_10_0.003292_1.723516	1.72352	-	0.003292	1.86496	0.009561	0.113793	0.381444	TRUE
chrM	2948	2956	footprints_8_0.060939_1.443141	1.44314	+	0.060939	1.55936	0.063745	0.111738	0.382751	TRUE
chrM	11367	11378	footprints_11_0.000000_1.520463	1.52046	+	0	1.6417	0.029857	0.110683	0.383711	TRUE
chrM	8201	8221	footprints_20_0.002216_1.684112	1.68411	-	0.002216	1.81306	0.016516	0.106435	0.387804	TRUE
chrM	6465	6483	footprints_18_0.006268_1.727609	1.72761	-	0.006268	1.86021	0.006622	0.106693	0.388338	TRUE
chrM	5869	5892	footprints_23_-0.008935_1.338663	1.33866	-	-0.008935	1.43971	0.015379	0.104983	0.388789	TRUE
chrM	6611	6636	footprints_25_0.000000_1.740165	1.74016	-	0	1.86967	0.008542	0.10356	0.390174	TRUE
chrM	4953	4967	footprints_14_-0.266779_0.770428	0.770428	+	-0.266779	0.825791	-0.067068	0.100117	0.394147	TRUE
chrM	2900	2909	footprints_9_-0.022833_1.622893	1.62289	-	-0.022833	1.7391	0.013242	0.0997697	0.394165	TRUE
chrM	2857	2885	footprints_28_-0.003310_1.651678	1.65168	-	-0.00331	1.76716	0.016103	0.097501	0.395768	TRUE
chrM	10317	10346	footprints_29_-0.007086_1.647896	1.6479	-	-0.007086	1.76328	0.044407	0.0976348	0.396017	TRUE
chrM	6425	6464	footprints_39_-0.005269_1.719180	1.71918	-	-0.005269	1.8338	0.021449	0.0931173	0.400429	TRUE
chrM	1551	1576	footprints_25_0.008943_1.289463	1.28946	+	0.008943	1.37223	0.057781	0.0897488	0.404282	TRUE
chrM	55	63	footprints_8_0.000000_1.557354	1.55735	+	0	1.65345	0.029637	0.0863825	0.407679	TRUE
chrM	12674	12697	footprints_23_0.023916_1.497547	1.49755	-	0.023916	1.58325	0.078296	0.0802878	0.414652	TRUE
chrM	3612	3624	footprints_12_0.024511_1.689164	1.68916	+	0.024511	1.78588	0.029633	0.0803233	0.415056	TRUE
chrM	13713	13725	footprints_12_0.045330_1.728765	1.72877	+	0.04533	1.82211	0.059686	0.0758675	0.419497	TRUE
chrM	2572	2593	footprints_21_0.000000_1.665545	1.66555	-	0	1.75243	0.011378	0.0733617	0.421874	TRUE
chrM	12200	12208	footprints_8_-0.062236_1.202734	1.20273	+	-0.062236	1.26549	-0.054247	0.0733785	0.422305	TRUE
chrM	15755	15771	footprints_16_-0.004281_1.472150	1.47215	-	-0.004281	1.54812	0.056417	0.0725898	0.422419	TRUE
chrM	10347	10356	footprints_9_0.011269_1.882317	1.88232	-	0.011269	1.97812	0.069172	0.0716233	0.423236	TRUE
chrM	1887	1897	footprints_10_0.018132_1.736554	1.73655	-	0.018132	1.82215	0.033271	0.0694137	0.425636	TRUE
chrM	6213	6236	footprints_23_0.000000_1.684228	1.68423	-	0	1.76627	0.005128	0.0686176	0.4258	TRUE
chrM	2746	2779	footprints_33_-0.004152_1.731182	1.73118	-	-0.004152	1.81553	0.013655	0.0686318	0.426236	TRUE
chrM	15074	15103	footprints_29_-0.004724_1.730893	1.73089	-	-0.004724	1.81256	0.051672	0.0665106	0.42813	TRUE
chrM	8750	8758	footprints_8_0.000000_1.829730	1.82973	-	0	1.91322	0.014816	0.0643705	0.430421	TRUE
chrM	8707	8743	footprints_36_-0.007092_1.675274	1.67527	-	-0.007092	1.74888	0.010629	0.0620359	0.432996	TRUE
chrM	11254	11280	footprints_26_-0.002635_1.606743	1.60674	-	-0.002635	1.6737	0.009213	0.0589026	0.435769	TRUE
chrM	5066	5075	footprints_9_-0.035305_1.571834	1.57183	-	-0.035305	1.63465	0.114574	0.0565329	0.43852	TRUE
chrM	9999	10036	footprints_37_0.001198_1.696566	1.69657	-	0.001198	1.75515	0.028341	0.0489751	0.44723	TRUE
chrM	9329	9342	footprints_13_0.000000_1.740165	1.74016	-	0	1.80073	0.009213	0.0493546	0.4477	TRUE
chrM	12783	12791	footprints_8_-0.056744_1.553541	1.55354	+	-0.056744	1.60394	0.13452	0.0460554	0.450641	TRUE
chrM	11040	11050	footprints_10_-0.006850_1.758109	1.75811	-	-0.00685	1.81218	0.064559	0.0437017	0.453325	TRUE
chrM	11565	11573	footprints_8_-0.515607_0.907196	0.907196	+	-0.515607	0.933611	-0.104697	0.0414073	0.455895	TRUE
chrM	12762	12776	footprints_14_-0.004893_1.649307	1.64931	-	-0.004893	1.69409	0.046029	0.0386471	0.459061	TRUE
chrM	5087	5125	footprints_38_0.054715_1.066170	1.06617	-	0.054715	1.09413	0.097514	0.0373427	0.459863	TRUE
chrM	15467	15495	footprints_28_-0.004559_1.541091	1.54109	-	-0.004559	1.58189	0.004257	0.0376936	0.45988	TRUE
chrM	10365	10377	footprints_12_0.009402_1.747933	1.74793	-	0.009402	1.79205	0.047608	0.0359618	0.460715	TRUE
chrM	4181	4204	footprints_23_0.005088_1.579808	1.57981	+	0.005088	1.61978	0.084911	0.0360522	0.461081	TRUE
chrM	13908	13939	footprints_31_0.002959_1.440427	1.44043	-	0.002959	1.47244	0.029983	0.0317152	0.464989	TRUE
chrM	9718	9749	footprints_31_0.000000_1.749824	1.74982	-	0	1.76464	0.017022	0.0121657	0.489957	TRUE
chrM	14963	14987	footprints_24_0.000000_1.665545	1.66555	-	0	1.67697	0.014922	0.00985911	0.49257	TRUE
chrM	11051	11079	footprints_28_-0.007005_1.766061	1.76606	-	-0.007005	1.77153	0.041703	0.00446072	0.498852	TRUE
chrM	4830	4844	footprints_14_0.021010_1.747928	1.74793	+	0.02101	1.7502	0.049039	0.00187321	0.501291	TRUE
chrM	10253	10283	footprints_30_-0.002283_1.731040	1.73104	-	-0.002283	1.72974	0.011876	-0.00108553	0.504825	TRUE
chrM	9520	9532	footprints_12_0.015110_1.724513	1.72451	-	0.01511	1.72197	0.019863	-0.00212816	0.505743	TRUE
chrM	5752	5763	footprints_11_0.000000_1.711066	1.71107	-	0	1.70778	0.010834	-0.00277665	0.506084	TRUE
chrM	10727	10738	footprints_11_-0.010531_1.899679	1.89968	+	-0.010531	1.87644	-0.008489	-0.0177552	0.52511	TRUE
chrM	15772	15797	footprints_25_-0.014153_1.737630	1.73763	-	-0.014153	1.71303	0.04662	-0.0205722	0.528388	TRUE
chrM	7478	7510	footprints_32_0.000000_1.702855	1.70286	-	0	1.67733	0.018676	-0.0217925	0.52951	TRUE
chrM	3581	3604	footprints_23_-0.005550_1.820864	1.82086	-	-0.00555	1.76747	0.005233	-0.0429374	0.556743	TRUE
chrM	10471	10481	footprints_10_-0.006850_1.481481	1.48148	-	-0.00685	1.43039	0.075819	-0.0506346	0.566382	TRUE
chrM	15869	15882	footprints_13_-0.015841_1.714441	1.71444	-	-0.015841	1.65207	0.048117	-0.0534652	0.568414	TRUE
chrM	4030	4038	footprints_8_0.000000_1.674096	1.6741	+	0	1.59054	0.014813	-0.0738665	0.594294	TRUE
chrM	15798	15813	footprints_15_-0.023483_1.752926	1.75293	-	-0.023483	1.66141	0.077999	-0.0773543	0.598107	TRUE
chrM	501	534	footprints_33_-0.002809_1.326837	1.32684	+	-0.002809	1.25305	0.041661	-0.0825506	0.604203	TRUE
chrM	12120	12149	footprints_29_-0.008582_1.568539	1.56854	-	-0.008582	1.48048	0.064878	-0.0833583	0.604614	TRUE
chrM	11530	11543	footprints_13_0.016182_1.289329	1.28933	-	0.016182	1.21256	0.111558	-0.0885691	0.609976	TRUE
chrM	12743	12756	footprints_13_-0.022646_1.662291	1.66229	-	-0.022646	1.56091	0.064017	-0.0907884	0.612047	TRUE
chrM	10872	10895	footprints_23_-0.016342_1.761104	1.7611	-	-0.016342	1.646	0.021751	-0.0975158	0.619798	TRUE
chrM	12615	12627	footprints_12_-0.005708_1.581386	1.58139	-	-0.005708	1.47563	0.029787	-0.0998595	0.621944	TRUE
chrM	12557	12597	footprints_40_-0.000371_1.361702	1.3617	-	-0.000371	1.26328	0.031931	-0.108241	0.631668	TRUE
chrM	9538	9567	footprints_29_-0.000834_1.598166	1.59817	-	-0.000834	1.4819	0.008196	-0.108965	0.631908	TRUE
chrM	15497	15528	footprints_31_-0.008839_1.559505	1.5595	-	-0.008839	1.44372	0.063112	-0.111292	0.633361	TRUE
chrM	15116	15144	footprints_28_-0.001060_1.607223	1.60722	-	-0.00106	1.47558	0.006774	-0.123292	0.647077	TRUE
chrM	9815	9830	footprints_15_-0.380223_1.331979	1.33198	+	-0.380223	1.22207	-0.23555	-0.12424	0.647499	TRUE
chrM	10426	10434	footprints_8_-0.008562_1.663024	1.66302	-	-0.008562	1.52398	0.047807	-0.125969	0.648843	TRUE
chrM	3528	3555	footprints_27_-0.002537_1.824857	1.82486	-	-0.002537	1.65392	0.026385	-0.141894	0.666354	TRUE
chrM	12053	12077	footprints_24_0.001914_1.706452	1.70645	-	0.001914	1.53418	0.066287	-0.153532	0.678435	TRUE
chrM	4154	4164	footprints_10_-0.006850_1.357726	1.35773	+	-0.00685	1.19722	0.064439	-0.181502	0.706656	TRUE
chrM	6059	6071	footprints_12_-0.011417_1.864506	1.86451	-	-0.011417	1.6308	0.010083	-0.193216	0.717761	TRUE
chrM	15048	15065	footprints_17_-0.004029_1.770630	1.77063	-	-0.004029	1.5225	0.028037	-0.217821	0.740419	TRUE
chrM	10833	10869	footprints_36_-0.022918_1.734638	1.73464	-	-0.022918	1.47797	0.04242	-0.231015	0.751573	TRUE
chrM	15004	15026	footprints_22_0.005128_1.732002	1.732	-	0.005128	1.46311	0.033723	-0.243397	0.761556	TRUE
chrM	7234	7261	footprints_27_0.000000_1.794779	1.79478	-	0	1.49721	0.017653	-0.261528	0.775298	TRUE
chrM	1027	1048	footprints_21_-0.230070_0.610697	0.610697	+	-0.23007	0.506726	-0.116929	-0.269251	0.780678	TRUE
chrM	11721	11740	footprints_19_-0.003605_1.712463	1.71246	+	-0.003605	1.22304	0	-0.485602	0.900688	TRUE
chrM	11654	11669	footprints_15_-0.057388_1.640917	1.64092	+	-0.057388	0.895354	0.099203	-0.873972	0.979959	TRUE
chrM	0	10	footprints_10_0.095403_1.302088	1.30209	+	0.095403	0.657157	0.181845	-0.986517	0.9872	TRUE
Chr	Start	End	Name	Fscore	Strand	CentreCscore	KOFscore	KOCentreCscore	log2FC_Fscore	FDR_norm	KO > WT?
chrM	164	184	footprints_20_0.105550_0.671015	0.671015	+	0.10555	2.84836	0.083162	2.08571	0.00322223	FALSE
chrM	9100	9116	footprints_16_0.294168_0.712909	0.712909	+	0.294168	2.84164	0.171744	1.99493	0.00463637	FALSE
chrM	15376	15386	footprints_10_0.114914_0.311030	0.31103	+	0.114914	1.15086	0.111953	1.88758	0.00605883	FALSE
chrM	1162	1170	footprints_8_0.182532_0.835649	0.835649	+	0.182532	2.90392	0.156807	1.79703	0.00676924	FALSE
chrM	14093	14105	footprints_12_0.093215_0.449556	0.449556	+	0.093215	1.56366	0.091014	1.79835	0.00696001	FALSE
chrM	34	43	footprints_9_-0.659078_0.264223	0.264223	+	-0.659078	0.877888	-0.716215	1.73228	0.00800001	FALSE
chrM	6830	6869	footprints_39_0.159316_0.481457	0.481457	+	0.159316	1.57202	0.030981	1.70714	0.00840001	FALSE
chrM	8161	8183	footprints_22_0.117358_0.581355	0.581355	+	0.117358	1.81761	0.073901	1.64455	0.00957144	FALSE
chrM	6062	6089	footprints_27_0.104054_0.745195	0.745195	+	0.104054	2.24064	0.068624	1.58822	0.0115208	FALSE
chrM	8727	8760	footprints_33_0.077357_0.742525	0.742525	+	0.077357	2.18692	0.043177	1.55839	0.0120189	FALSE
chrM	764	777	footprints_13_0.250528_0.440494	0.440494	+	0.250528	1.30518	0.07411	1.56706	0.0121373	FALSE
chrM	2299	2337	footprints_38_0.029877_0.823330	0.82333	+	0.029877	2.4283	0.022041	1.5604	0.0121539	FALSE
chrM	7060	7075	footprints_15_0.074943_0.678056	0.678056	+	0.074943	1.8204	0.051069	1.42478	0.0193433	FALSE
chrM	10626	10635	footprints_9_0.056439_0.815334	0.815334	+	0.056439	2.06035	0.050008	1.33743	0.0232989	FALSE
chrM	10692	10709	footprints_17_0.058777_0.817920	0.81792	+	0.058777	2.07316	0.035011	1.3418	0.0234118	FALSE
chrM	11133	11145	footprints_12_0.151761_0.904691	0.904691	+	0.151761	2.23532	0.086309	1.30498	0.0252737	FALSE
chrM	5828	5837	footprints_9_0.098851_0.774913	0.774913	+	0.098851	1.88844	0.034003	1.28509	0.0262971	FALSE
chrM	13531	13559	footprints_28_0.018156_0.628451	0.628451	-	0.018156	1.51712	0.017147	1.27146	0.0271048	FALSE
chrM	6885	6901	footprints_16_0.066575_0.725217	0.725217	+	0.066575	1.71741	-0.007447	1.24375	0.0290089	FALSE
chrM	7834	7842	footprints_8_0.075702_1.009842	1.00984	+	0.075702	2.37486	0.074399	1.23372	0.0299052	FALSE
chrM	2771	2803	footprints_32_0.101712_0.922525	0.922525	+	0.101712	2.11881	0.088017	1.19959	0.0309619	FALSE
chrM	819	835	footprints_16_-0.000865_0.507251	0.507251	+	-0.000865	1.17292	-0.055089	1.20933	0.031064	FALSE
chrM	10431	10455	footprints_24_0.107384_0.747082	0.747082	+	0.107384	1.72401	0.014845	1.20643	0.0312619	FALSE
chrM	11457	11468	footprints_11_0.100431_0.886192	0.886192	+	0.100431	2.00035	0.04564	1.17456	0.0325071	FALSE
chrM	5187	5220	footprints_33_0.066051_1.065673	1.06567	+	0.066051	2.3714	0.035321	1.15397	0.0345715	FALSE
chrM	5668	5676	footprints_8_0.241944_1.015979	1.01598	+	0.241944	2.21612	0.182359	1.12517	0.0361358	FALSE
chrM	6667	6684	footprints_17_0.019991_0.840381	0.840381	-	0.019991	1.83326	0	1.12529	0.0363417	FALSE
chrM	13347	13376	footprints_29_0.119459_0.793017	0.793017	+	0.119459	1.72354	0.096174	1.11995	0.0365061	FALSE
chrM	1885	1894	footprints_9_0.182257_0.886961	0.886961	+	0.182257	1.93867	0.139715	1.12812	0.036595	FALSE
chrM	14204	14224	footprints_20_0.076485_0.833990	0.83399	+	0.076485	1.79959	1e-06	1.10957	0.0372	FALSE
chrM	11100	11126	footprints_26_0.174229_1.244099	1.2441	+	0.174229	2.68153	0.127353	1.10796	0.0372398	FALSE
chrM	2600	2639	footprints_39_0.041879_0.716478	0.716478	+	0.041879	1.5336	0.035582	1.09793	0.0375506	FALSE
chrM	13654	13681	footprints_27_0.209380_0.845077	0.845077	+	0.20938	1.79936	0.074376	1.09033	0.0380825	FALSE
chrM	8972	9011	footprints_39_0.066621_0.996402	0.996402	+	0.066621	2.09346	0.03904	1.07109	0.0402607	FALSE
chrM	3896	3912	footprints_16_-0.030579_1.365737	1.36574	+	-0.030579	2.86251	-0.046403	1.0676	0.0402932	FALSE
chrM	13194	13205	footprints_11_0.147606_0.935239	0.935239	-	0.147606	1.94823	0.125267	1.05876	0.0405808	FALSE
chrM	15017	15037	footprints_20_0.066280_0.814055	0.814055	+	0.06628	1.6999	0.041673	1.06225	0.0408964	FALSE
chrM	117	157	footprints_40_0.079646_0.784755	0.784755	+	0.079646	1.59512	0.032309	1.02335	0.0452393	FALSE
chrM	6571	6600	footprints_29_0.130592_0.997676	0.997676	+	0.130592	2.02794	0.038357	1.02337	0.045452	FALSE
chrM	10196	10216	footprints_20_0.155923_1.108900	1.1089	+	0.155923	2.23971	0.142742	1.01418	0.0459954	FALSE
chrM	10338	10347	footprints_9_0.294011_1.103250	1.10325	+	0.294011	2.21121	0.058358	1.00307	0.0477881	FALSE
chrM	3340	3357	footprints_17_0.054899_1.051984	1.05198	+	0.054899	2.09973	0.040636	0.997092	0.0485182	FALSE
chrM	2689	2705	footprints_16_-0.036321_0.692717	0.692717	+	-0.036321	1.38095	-0.114611	0.995328	0.0486652	FALSE
chrM	8065	8102	footprints_37_0.071040_0.883953	0.883953	+	0.07104	1.74993	0.033509	0.985252	0.0507298	FALSE
chrM	2514	2528	footprints_14_-0.021651_0.927803	0.927803	+	-0.021651	1.83521	-0.127451	0.984052	0.0508386	FALSE
chrM	5221	5229	footprints_8_0.124507_1.130693	1.13069	+	0.124507	2.22369	0.112394	0.975749	0.0521195	FALSE
chrM	14304	14329	footprints_25_0.041577_0.936323	0.936323	+	0.041577	1.83967	0.038081	0.974372	0.0522556	FALSE
chrM	14911	14926	footprints_15_0.455025_0.934518	0.934518	+	0.455025	1.82918	0.074209	0.968905	0.052444	FALSE
chrM	6777	6788	footprints_11_0.118793_0.911850	0.91185	+	0.118793	1.78891	0.010888	0.97221	0.0524869	FALSE
chrM	14677	14686	footprints_9_0.154685_0.949120	0.94912	+	0.154685	1.83383	0.06313	0.950194	0.0541968	FALSE
chrM	11441	11449	footprints_8_0.035342_1.023923	1.02392	+	0.035342	1.9624	0.029474	0.93851	0.0558321	FALSE
chrM	2552	2560	footprints_8_-0.204284_0.747421	0.747421	+	-0.204284	1.41388	-0.265998	0.919663	0.0590545	FALSE
chrM	2234	2245	footprints_11_0.258984_0.861471	0.861471	+	0.258984	1.62448	0.257981	0.915107	0.0600815	FALSE
chrM	12169	12192	footprints_23_0.121836_0.812989	0.812989	+	0.121836	1.52385	0.061158	0.906417	0.0615573	FALSE
chrM	5609	5620	footprints_11_0.136508_1.219305	1.21931	+	0.136508	2.27495	0.133523	0.899775	0.0624286	FALSE
chrM	5765	5775	footprints_10_0.073243_0.971980	0.97198	+	0.073243	1.81433	0.047603	0.900441	0.0624491	FALSE
chrM	10477	10499	footprints_22_0.051777_1.018155	1.01815	+	0.051777	1.89698	0.047552	0.897744	0.0627267	FALSE
chrM	2445	2453	footprints_8_0.114010_0.981529	0.981529	+	0.11401	1.81846	0.034325	0.889615	0.0640111	FALSE
chrM	12927	12935	footprints_8_0.096938_1.078656	1.07866	+	0.096938	1.99494	0.094573	0.887109	0.0642565	FALSE
chrM	583	601	footprints_18_0.056029_0.833627	0.833627	+	0.056029	1.52486	-0.030408	0.871199	0.0663545	FALSE
chrM	9942	9950	footprints_8_0.073707_0.931284	0.931284	+	0.073707	1.68441	0	0.854954	0.0696679	FALSE
chrM	10913	10927	footprints_14_0.016117_1.085815	1.08581	+	0.016117	1.95155	0.008555	0.845841	0.0714546	FALSE
chrM	734	749	footprints_15_0.154165_0.579718	0.579718	+	0.154165	1.04206	0.112423	0.846019	0.0716318	FALSE
chrM	14719	14743	footprints_24_0.059895_1.075718	1.07572	+	0.059895	1.90624	0.055498	0.825431	0.0763598	FALSE
chrM	7216	7227	footprints_11_0.128807_0.846387	0.846387	+	0.128807	1.48718	0.029857	0.813192	0.0792598	FALSE
chrM	14442	14460	footprints_18_0.032848_1.148285	1.14829	+	0.032848	2.01173	0.001393	0.808959	0.0799229	FALSE
chrM	196	204	footprints_8_0.071872_0.864561	0.864561	+	0.071872	1.50457	-0.11216	0.799308	0.0823207	FALSE
chrM	6704	6723	footprints_19_0.047373_0.967472	0.967472	+	0.047373	1.6755	0.036324	0.792302	0.0837838	FALSE
chrM	5695	5713	footprints_18_0.126533_1.338208	1.33821	+	0.126533	2.32104	0.067321	0.79447	0.0838007	FALSE
chrM	8425	8433	footprints_8_0.103592_1.120203	1.1202	+	0.103592	1.94176	0.044763	0.793607	0.0838203	FALSE
chrM	970	1003	footprints_33_-0.022316_1.166272	1.16627	+	-0.022316	2.01589	-0.090616	0.789514	0.0845157	FALSE
chrM	6392	6408	footprints_16_0.143367_1.190412	1.19041	+	0.143367	2.0482	0.029752	0.782899	0.0859322	FALSE
chrM	8043	8064	footprints_21_0.196713_1.138849	1.13885	+	0.196713	1.94603	0.13969	0.772956	0.0891473	FALSE
chrM	10038	10048	footprints_10_0.194520_0.995405	0.995405	+	0.19452	1.69874	0.047849	0.771114	0.089682	FALSE
chrM	13976	13988	footprints_12_0.077162_0.986424	0.986424	-	0.077162	1.67279	0.055368	0.761978	0.092532	FALSE
chrM	15968	15979	footprints_11_0.010256_1.186047	1.18605	+	0.010256	2	0	0.753839	0.0945286	FALSE
chrM	8910	8923	footprints_13_0.173280_1.099051	1.09905	+	0.17328	1.83947	0.06219	0.743035	0.096953	FALSE
chrM	4851	4869	footprints_18_0.077500_0.988610	0.98861	+	0.0775	1.65187	0.062793	0.740629	0.0973773	FALSE
chrM	6554	6562	footprints_8_0.061670_1.230901	1.2309	+	0.06167	2.04756	0.029708	0.734187	0.0995408	FALSE
chrM	7458	7466	footprints_8_0.225099_1.299656	1.29966	+	0.225099	2.15353	0.188461	0.728573	0.10128	FALSE
chrM	12131	12157	footprints_26_0.088107_0.598377	0.598377	+	0.088107	0.988518	0.052841	0.724213	0.102784	FALSE
chrM	8311	8320	footprints_9_0.136856_1.178676	1.17868	+	0.136856	1.92292	0.060657	0.706132	0.108763	FALSE
chrM	3874	3892	footprints_18_-0.024472_0.923485	0.923485	+	-0.024472	1.50173	-0.092149	0.701467	0.109684	FALSE
chrM	9118	9131	footprints_13_0.311316_1.247687	1.24769	+	0.311316	2.0147	0.062184	0.691305	0.112887	FALSE
chrM	7475	7493	footprints_18_0.105089_0.927554	0.927554	+	0.105089	1.49831	0.098599	0.691836	0.112972	FALSE
chrM	5955	5966	footprints_11_0.113570_1.091104	1.0911	+	0.11357	1.74463	2e-06	0.677128	0.116935	FALSE
chrM	8225	8235	footprints_10_0.063149_1.231628	1.23163	+	0.063149	1.97156	0.033391	0.678773	0.117117	FALSE
chrM	13560	13582	footprints_22_0.045726_1.237544	1.23754	-	0.045726	1.95903	0.025968	0.662657	0.121026	FALSE
chrM	231	268	footprints_37_0.009801_1.288954	1.28895	-	0.009801	2.0298	0.006423	0.655137	0.122632	FALSE
chrM	2423	2434	footprints_11_-0.002625_0.852480	0.85248	+	-0.002625	1.33865	-0.053713	0.651036	0.123721	FALSE
chrM	11480	11509	footprints_29_0.083278_1.367523	1.36752	+	0.083278	2.14613	0.030417	0.650174	0.123903	FALSE
chrM	4471	4495	footprints_24_0.091261_1.207525	1.20752	+	0.091261	1.89014	0.069067	0.646443	0.125074	FALSE
chrM	10612	10623	footprints_11_0.077615_1.243452	1.24345	+	0.077615	1.93044	0.021722	0.634576	0.127313	FALSE
chrM	7143	7157	footprints_14_0.018468_1.146654	1.14665	-	0.018468	1.78267	0.016968	0.636611	0.127478	FALSE
chrM	2752	2761	footprints_9_0.154511_0.820245	0.820245	+	0.154511	1.26987	0.036128	0.630553	0.128098	FALSE
chrM	10711	10723	footprints_12_0.071694_1.213618	1.21362	+	0.071694	1.87053	0.029846	0.624134	0.130697	FALSE
chrM	8013	8034	footprints_21_0.127417_1.124196	1.1242	+	0.127417	1.71697	0.060834	0.610971	0.135625	FALSE
chrM	5141	5167	footprints_26_0.067424_1.143445	1.14345	+	0.067424	1.74315	0.038776	0.608308	0.135698	FALSE
chrM	5680	5694	footprints_14_0.204358_1.139521	1.13952	+	0.204358	1.73549	0.116214	0.606914	0.135791	FALSE
chrM	14182	14190	footprints_8_0.237973_1.416487	1.41649	+	0.237973	2.15971	0.071083	0.608521	0.13592	FALSE
chrM	7719	7742	footprints_23_-0.198854_0.663685	0.663685	+	-0.198854	1.00882	-0.285131	0.604102	0.136588	FALSE
chrM	185	193	footprints_8_0.230606_1.185459	1.18546	+	0.230606	1.79804	0.060708	0.600978	0.137569	FALSE
chrM	12951	12960	footprints_9_0.020146_1.331399	1.3314	-	0.020146	2.01109	-0.013172	0.595031	0.140288	FALSE
chrM	15087	15095	footprints_8_0.099404_1.413155	1.41315	+	0.099404	2.10558	0.041547	0.575298	0.146841	FALSE
chrM	320	328	footprints_8_0.038762_1.021675	1.02168	+	0.038762	1.51336	-0.014476	0.566814	0.148114	FALSE
chrM	3530	3538	footprints_8_0.084787_1.378513	1.37851	+	0.084787	2.04348	0.071299	0.567917	0.148435	FALSE
chrM	8845	8854	footprints_9_0.028861_1.153105	1.15311	+	0.028861	1.70524	-0.010241	0.564447	0.149169	FALSE
chrM	4903	4912	footprints_9_0.195162_0.984020	0.98402	+	0.195162	1.44454	0.092418	0.553849	0.154063	FALSE
chrM	14581	14599	footprints_18_0.054526_1.286783	1.28678	+	0.054526	1.87335	0.046166	0.541849	0.158721	FALSE
chrM	4062	4071	footprints_9_0.000000_1.226586	1.22659	-	0	1.77428	0	0.532588	0.16146	FALSE
chrM	9888	9897	footprints_9_0.096163_1.232638	1.23264	+	0.096163	1.7844	0.052958	0.533688	0.161473	FALSE
chrM	9653	9665	footprints_12_0.038340_1.383082	1.38308	+	0.03834	1.986	0	0.521977	0.166017	FALSE
chrM	2644	2653	footprints_9_0.092039_0.954382	0.954382	+	0.092039	1.34836	0.071447	0.498565	0.176251	FALSE
chrM	4809	4829	footprints_20_0.069172_1.440063	1.44006	+	0.069172	2.00337	0.068984	0.476293	0.185023	FALSE
chrM	12499	12507	footprints_8_0.005584_1.043211	1.04321	+	0.005584	1.44982	-0.021127	0.474847	0.185343	FALSE
chrM	648	662	footprints_14_0.092173_1.255707	1.25571	+	0.092173	1.74324	0.036592	0.47327	0.185387	FALSE
chrM	14705	14715	footprints_10_0.138494_1.271182	1.27118	+	0.138494	1.75561	0.114443	0.465803	0.188301	FALSE
chrM	14071	14086	footprints_15_0.448230_1.086905	1.08691	+	0.44823	1.49328	0.167002	0.458264	0.189736	FALSE
chrM	13692	13701	footprints_9_0.090789_1.254861	1.25486	+	0.090789	1.7263	0.013102	0.460152	0.189773	FALSE
chrM	602	621	footprints_19_0.005514_0.872910	0.87291	+	0.005514	1.19547	-0.123083	0.453672	0.19069	FALSE
chrM	4987	4998	footprints_11_0.026740_1.268456	1.26846	-	0.02674	1.73155	0.010889	0.448994	0.192405	FALSE
chrM	5852	5862	footprints_10_0.190991_1.517604	1.5176	+	0.190991	2.06485	0.047847	0.444241	0.194006	FALSE
chrM	10028	10037	footprints_9_0.419176_1.707263	1.70726	+	0.419176	2.30826	0.121482	0.435119	0.197174	FALSE
chrM	3475	3490	footprints_15_0.482285_1.093509	1.09351	+	0.482285	1.47721	0.1785	0.433912	0.197244	FALSE
chrM	7449	7457	footprints_8_0.182100_1.459255	1.45925	+	0.1821	1.96046	0.082952	0.425959	0.199314	FALSE
chrM	4912	4929	footprints_17_0.010666_1.513775	1.51378	-	0.010666	2.0322	0.006936	0.424892	0.199737	FALSE
chrM	7029	7058	footprints_29_0.022548_1.073088	1.07309	+	0.022548	1.44217	0.014545	0.426471	0.199964	FALSE
chrM	1910	1950	footprints_40_0.158507_0.757966	0.757966	+	0.158507	1.01187	0.100001	0.416813	0.202853	FALSE
chrM	15182	15191	footprints_9_0.065611_1.139822	1.13982	+	0.065611	1.51139	0.058774	0.407067	0.207158	FALSE
chrM	2017	2040	footprints_23_0.145600_0.941867	0.941867	+	0.1456	1.24898	0.145532	0.407155	0.20745	FALSE
chrM	10974	11011	footprints_37_0.029632_1.310874	1.31087	+	0.029632	1.72027	0.016134	0.392103	0.214107	FALSE
chrM	13603	13630	footprints_27_0.074819_1.171244	1.17124	+	0.074819	1.52718	0.047279	0.382827	0.216425	FALSE
chrM	7545	7569	footprints_24_0.011400_1.215199	1.2152	+	0.0114	1.57629	0.004963	0.375339	0.217596	FALSE
chrM	3799	3809	footprints_10_-0.106073_1.117475	1.11747	-	-0.106073	1.44969	-0.12697	0.375507	0.217784	FALSE
chrM	6296	6311	footprints_15_0.000000_1.441971	1.44197	-	0	1.83244	0	0.345725	0.22975	FALSE
chrM	81	97	footprints_16_-0.005208_1.508088	1.50809	+	-0.005208	1.91367	-0.019162	0.343624	0.230413	FALSE
chrM	11919	11928	footprints_9_0.000000_1.589817	1.58982	-	0	2	0	0.331139	0.235281	FALSE
chrM	2456	2487	footprints_31_0.000000_1.665545	1.66555	-	0	2.09577	0	0.331485	0.235694	FALSE
chrM	4616	4633	footprints_17_0.122970_1.299758	1.29976	+	0.12297	1.63114	0.059002	0.327639	0.23584	FALSE
chrM	13622	13632	footprints_10_0.091958_1.335219	1.33522	-	0.091958	1.67795	0.0623	0.329621	0.235854	FALSE
chrM	9422	9460	footprints_38_-0.129461_1.102018	1.10202	+	-0.129461	1.37765	-0.183314	0.322057	0.23846	FALSE
chrM	15198	15206	footprints_8_0.032063_1.512341	1.51234	+	0.032063	1.88775	0.014737	0.319883	0.23862	FALSE
chrM	13967	13993	footprints_26_0.035922_1.479215	1.47921	+	0.035922	1.83473	0.021949	0.310737	0.244165	FALSE
chrM	8471	8481	footprints_10_0.016971_1.482247	1.48225	+	0.016971	1.82607	0	0.300957	0.249465	FALSE
chrM	2403	2413	footprints_10_0.000000_1.702855	1.70286	-	0	2.09577	0	0.299524	0.250039	FALSE
chrM	16051	16067	footprints_16_0.000000_1.627127	1.62713	+	0	2	0	0.297673	0.250582	FALSE
chrM	16084	16094	footprints_10_0.000000_1.627127	1.62713	+	0	2	0	0.297673	0.250582	FALSE
chrM	2932	2947	footprints_15_0.133059_1.611847	1.61185	+	0.133059	1.98002	0.04317	0.296798	0.251011	FALSE
chrM	1317	1350	footprints_33_0.079532_1.039979	1.03998	+	0.079532	1.25874	0.067115	0.275431	0.263591	FALSE
chrM	7243	7260	footprints_17_0.006636_1.323622	1.32362	+	0.006636	1.59671	0	0.270612	0.265622	FALSE
chrM	7925	7933	footprints_8_0.000000_1.665545	1.66555	-	0	2	0	0.264006	0.269397	FALSE
chrM	13640	13652	footprints_12_0.325098_1.099212	1.09921	+	0.325098	1.31042	0.038346	0.253563	0.275793	FALSE
chrM	14039	14066	footprints_27_0.006715_1.426318	1.42632	+	0.006715	1.68722	1e-06	0.242354	0.282558	FALSE
chrM	2594	2632	footprints_38_0.000000_1.702855	1.70286	-	0	2	0	0.232044	0.288891	FALSE
chrM	7001	7012	footprints_11_0.000000_1.702855	1.70286	-	0	2	0	0.232044	0.288891	FALSE
chrM	7158	7180	footprints_22_0.000000_1.702855	1.70286	-	0	2	0	0.232044	0.288891	FALSE
chrM	15260	15271	footprints_11_0.016483_1.511835	1.51184	-	0.016483	1.74585	0	0.207626	0.306178	FALSE
chrM	5380	5401	footprints_21_0.000000_1.659035	1.65904	-	0	1.9095	-0.004419	0.20285	0.30842	FALSE
chrM	2544	2560	footprints_16_0.000000_1.665545	1.66555	-	0	1.91348	0	0.200208	0.310466	FALSE
chrM	15449	15458	footprints_9_0.000000_1.665545	1.66555	+	0	1.91218	0	0.199222	0.311105	FALSE
chrM	9276	9287	footprints_11_0.164478_1.693512	1.69351	+	0.164478	1.91901	0.021775	0.18034	0.32443	FALSE
chrM	14149	14166	footprints_17_0.000000_1.702855	1.70286	+	0	1.91348	0	0.168246	0.33219	FALSE
chrM	6033	6052	footprints_19_0.009543_1.563411	1.56341	-	0.009543	1.7462	0.006304	0.159523	0.340083	FALSE
chrM	8000	8012	footprints_12_0.162823_1.472158	1.47216	+	0.162823	1.63436	0.049494	0.150797	0.347586	FALSE
chrM	7303	7312	footprints_9_-0.007611_1.673273	1.67327	-	-0.007611	1.85603	-0.01324	0.149548	0.348707	FALSE
chrM	9395	9421	footprints_26_-0.166378_1.159101	1.1591	+	-0.166378	1.28499	-0.232235	0.148751	0.34885	FALSE
chrM	6596	6607	footprints_11_0.000000_1.740165	1.74016	-	0	1.91259	0	0.136301	0.360672	FALSE
chrM	4629	4647	footprints_18_0.001829_1.672574	1.67257	-	0.001829	1.83391	-3.6e-05	0.132854	0.36318	FALSE
chrM	15660	15677	footprints_17_0.000000_1.751269	1.75127	+	0	1.91348	0	0.127801	0.366821	FALSE
chrM	15171	15181	footprints_10_0.156352_0.996084	0.996084	+	0.156352	1.08842	0.092638	0.127901	0.367503	FALSE
chrM	10267	10280	footprints_13_0.059778_1.674884	1.67488	+	0.059778	1.82607	0	0.124682	0.369485	FALSE
chrM	8948	8967	footprints_19_-0.003605_1.616489	1.61649	-	-0.003605	1.74751	-0.006271	0.112433	0.382679	FALSE
chrM	4788	4798	footprints_10_0.124338_1.373462	1.37346	+	0.124338	1.48428	0.106754	0.111949	0.382861	FALSE
chrM	2488	2500	footprints_12_0.000000_1.665545	1.66555	-	0	1.79281	-0.019859	0.106226	0.387637	FALSE
chrM	11838	11852	footprints_14_0.033815_1.665025	1.66502	+	0.033815	1.79271	0.032015	0.1066	0.388034	FALSE
chrM	11681	11703	footprints_22_0.000000_1.535608	1.53561	-	0	1.64537	-0.005415	0.0995986	0.39397	FALSE
chrM	11633	11649	footprints_16_0.000000_1.792420	1.79242	-	0	1.91347	0	0.094281	0.399401	FALSE
chrM	14396	14406	footprints_10_0.000000_1.641274	1.64127	+	0	1.7458	0	0.0890697	0.404736	FALSE
chrM	8795	8823	footprints_28_0.000000_1.710500	1.7105	-	0	1.80744	-0.004255	0.0795305	0.415144	FALSE
chrM	8584	8595	footprints_11_0.000000_1.868846	1.86885	+	0	1.95073	-0.010832	0.0618679	0.432761	FALSE
chrM	11388	11396	footprints_8_0.058761_1.698725	1.69873	+	0.058761	1.77117	0.041471	0.0602536	0.434444	FALSE
chrM	5114	5131	footprints_17_0.059376_1.691562	1.69156	+	0.059376	1.75034	0.007045	0.0492816	0.447314	FALSE
chrM	7128	7165	footprints_37_0.024502_1.469616	1.46962	+	0.024502	1.50541	0.006458	0.0347124	0.461872	FALSE
chrM	13420	13428	footprints_8_0.100358_1.543670	1.54367	+	0.100358	1.57995	0.014973	0.0335164	0.462995	FALSE
chrM	13469	13484	footprints_15_0.112103_1.346702	1.3467	-	0.112103	1.37411	0.09397	0.0290627	0.468047	FALSE
chrM	9516	9528	footprints_12_0.093190_1.477266	1.47727	+	0.09319	1.49943	0.019863	0.0214836	0.47772	FALSE
chrM	1006	1022	footprints_16_-0.034819_1.224387	1.22439	+	-0.034819	1.22956	-0.057216	0.00608133	0.49716	FALSE
chrM	1854	1881	footprints_27_0.000000_1.580682	1.58068	-	0	1.58443	0	0.00341494	0.499769	FALSE
chrM	69	79	footprints_10_-0.081933_1.264525	1.26452	+	-0.081933	1.25575	-0.215352	-0.0100497	0.515195	FALSE
chrM	6980	7010	footprints_30_0.023036_1.185114	1.18511	+	0.023036	1.16709	0.007945	-0.0221076	0.529394	FALSE
chrM	11678	11696	footprints_18_-0.450293_0.650579	0.650579	+	-0.450293	0.627896	-0.462998	-0.0511986	0.566576	FALSE
chrM	15036	15047	footprints_11_-0.006227_1.610519	1.61052	-	-0.006227	1.55371	-0.010714	-0.0518047	0.566781	FALSE
chrM	13548	13558	footprints_10_0.000000_1.872987	1.87299	+	0	1.7647	0	-0.0859155	0.607255	FALSE
chrM	691	700	footprints_9_0.000000_1.627127	1.62713	+	0	1.50742	0	-0.110247	0.632762	FALSE
chrM	5219	5227	footprints_8_-0.335664_0.868310	0.86831	-	-0.335664	0.769964	-0.340317	-0.173419	0.699078	FALSE
chrM	6869	6902	footprints_33_-0.011514_1.102568	1.10257	-	-0.011514	0.928425	-0.08599	-0.24801	0.764705	FALSE
chrM	6904	6932	footprints_28_0.004491_0.858514	0.858514	-	0.004491	0.709859	-0.279348	-0.274309	0.783921	FALSE
chrM	5035	5050	footprints_15_-0.554954_0.564956	0.564956	-	-0.554954	0.422169	-0.641188	-0.420318	0.873557	FALSE

## Sheet: Significant Sites
Plus
Chr	Start	End	Name	Fscore	Strand	CentreCscore	KOFscore	KOCentreCscore	log2FC_Fscore	FDR
chrM	6734	6742	footprints_8_-0.534212_0.541813	0.541813	+	-0.534212	2.72546	0.074377	2.33063	0.002
chrM	1527	1536	footprints_9_-0.092514_0.646160	0.64616	+	-0.092514	2.79099	0.18475	2.11081	0.00275
chrM	14427	14441	footprints_14_-0.220391_0.575957	0.575957	+	-0.220391	2.73853	0.117326	2.24937	0.00275
chrM	2489	2513	footprints_24_-0.272451_0.412981	0.412981	+	-0.272451	1.80231	-0.003997	2.1257	0.003
chrM	7422	7431	footprints_9_-0.758493_0.389374	0.389374	+	-0.758493	2.1292	-0.025383	2.45108	0.003
chrM	8384	8397	footprints_13_-0.525200_0.518012	0.518012	+	-0.5252	2.2881	0.056349	2.1431	0.003
chrM	9565	9577	footprints_12_-0.329192_0.460165	0.460165	+	-0.329192	2.09317	0.051411	2.18547	0.0032
chrM	6963	6979	footprints_16_0.039735_0.996628	0.996628	+	0.039735	4.13615	0.442645	2.05316	0.0036
chrM	6363	6391	footprints_28_-0.186155_0.608735	0.608735	+	-0.186155	2.31754	0.083187	1.92871	0.00561539
chrM	8113	8122	footprints_9_-0.242048_0.645574	0.645574	+	-0.242048	2.43293	0.104404	1.91404	0.00573334
chrM	2097	2125	footprints_28_0.016216_0.671611	0.671611	+	0.016216	2.44206	0.076226	1.8624	0.00577273
chrM	13113	13130	footprints_17_-0.124989_0.683617	0.683617	+	-0.124989	2.58763	0.23161	1.92037	0.00578572
chrM	8763	8783	footprints_20_-0.167548_0.598488	0.598488	+	-0.167548	2.19302	0.087984	1.87353	0.00585001
chrM	1204	1214	footprints_10_0.015022_0.593249	0.593249	+	0.015022	2.2754	0.200445	1.93941	0.00591667
chrM	419	442	footprints_23_-0.001850_0.763602	0.763602	+	-0.00185	2.77915	0.020275	1.86375	0.00595239
chrM	780	817	footprints_37_0.058405_0.517319	0.517319	+	0.058405	1.91914	0.077398	1.89133	0.00625001
chrM	5646	5666	footprints_20_0.037364_0.476687	0.476687	+	0.037364	1.6767	0.05815	1.81451	0.00670834
chrM	15133	15169	footprints_36_-0.048365_0.658905	0.658905	+	-0.048365	2.32735	0.178676	1.82055	0.00682609
chrM	2457	2485	footprints_28_0.042262_0.679093	0.679093	+	0.042262	2.32513	0.187355	1.77563	0.00737038
chrM	9505	9515	footprints_10_-0.041695_0.736412	0.736412	+	-0.041695	2.49807	0.195621	1.76223	0.0074138
chrM	6121	6130	footprints_9_-0.523332_0.476024	0.476024	+	-0.523332	1.6063	-0.017588	1.75464	0.00743334
chrM	14638	14672	footprints_34_0.014980_0.680558	0.680558	+	0.01498	2.314	0.103063	1.7656	0.00757144
chrM	1308	1316	footprints_8_0.107292_0.868081	0.868081	+	0.107292	2.82535	0.245082	1.70253	0.00813514
chrM	276	284	footprints_8_-0.095745_0.913111	0.913111	+	-0.095745	2.95724	0.013318	1.69539	0.00823685
chrM	11147	11174	footprints_27_-0.074368_0.554777	0.554777	+	-0.074368	1.80777	0.050949	1.70423	0.00827779
chrM	15316	15332	footprints_16_-0.162291_0.753419	0.753419	+	-0.162291	2.47629	-0.033964	1.71665	0.00848486
chrM	1058	1080	footprints_22_-0.107767_0.740429	0.740429	+	-0.107767	2.33813	0.236242	1.65892	0.00945001
chrM	4057	4067	footprints_10_-0.058888_0.893090	0.89309	+	-0.058888	2.77246	0.288668	1.63429	0.00961365
chrM	443	460	footprints_17_0.128999_1.174882	1.17488	+	0.128999	3.68265	0.201856	1.64823	0.00968294
chrM	9191	9210	footprints_19_-0.536715_0.473365	0.473365	+	-0.536715	1.4643	-0.043938	1.62919	0.00971112
chrM	1216	1240	footprints_24_0.093546_0.654385	0.654385	+	0.093546	2.03668	0.123454	1.63801	0.0097442
chrM	3767	3807	footprints_40_0.135322_0.557042	0.557042	+	0.135322	1.71094	0.256823	1.61893	0.0102391
chrM	11178	11218	footprints_40_-0.096406_0.584476	0.584476	+	-0.096406	1.77363	0.050211	1.60149	0.0111064
chrM	842	865	footprints_23_-0.014232_0.592766	0.592766	+	-0.014232	1.77071	0.092672	1.57879	0.01164
chrM	5716	5724	footprints_8_-0.255098_0.659260	0.65926	+	-0.255098	1.97286	-0.002986	1.58137	0.0117143
chrM	8876	8885	footprints_9_-0.398374_0.736053	0.736053	+	-0.398374	2.16106	0.092962	1.55386	0.0120556
chrM	5921	5929	footprints_8_-0.329633_0.628004	0.628004	+	-0.329633	1.83966	0.015122	1.55059	0.0121273
chrM	5623	5634	footprints_11_0.064993_0.797478	0.797478	+	0.064993	2.28675	0.113872	1.51979	0.0141964
chrM	13824	13846	footprints_22_-0.032980_0.754464	0.754464	+	-0.03298	2.15863	0.133922	1.51659	0.0142105
chrM	6790	6823	footprints_33_0.009759_0.740846	0.740846	+	0.009759	2.1079	0.08214	1.50856	0.0146552
chrM	8817	8842	footprints_25_-0.152766_0.736944	0.736944	+	-0.152766	2.06239	0.032546	1.48469	0.0160339
chrM	6674	6683	footprints_9_-0.343342_0.769899	0.769899	+	-0.343342	2.12803	0.104691	1.46678	0.0173334
chrM	11612	11628	footprints_16_-0.151784_0.761815	0.761815	+	-0.151784	2.08618	0.255184	1.45335	0.0182097
chrM	7599	7613	footprints_14_-0.135232_0.643131	0.643131	+	-0.135232	1.76124	-0.03495	1.4534	0.0185082
chrM	6648	6656	footprints_8_-0.020099_0.787553	0.787553	+	-0.020099	2.1416	0.029708	1.44324	0.0187937
chrM	1831	1840	footprints_9_0.318396_1.247911	1.24791	+	0.318396	3.38446	0.536249	1.43941	0.0188125
chrM	13770	13799	footprints_29_0.074552_0.825320	0.82532	+	0.074552	2.22926	0.084654	1.43354	0.0191539
chrM	1848	1874	footprints_26_0.147197_0.503397	0.503397	+	0.147197	1.34787	0.148275	1.42091	0.0194118
chrM	14995	15015	footprints_20_-0.227673_0.634789	0.634789	+	-0.227673	1.7066	-0.029288	1.42678	0.0194546
chrM	2708	2719	footprints_11_0.139718_0.636602	0.636602	+	0.139718	1.68901	0.390569	1.40772	0.0204638
chrM	3465	3473	footprints_8_0.031996_0.690022	0.690022	+	0.031996	1.82319	0.150681	1.40175	0.0207572
chrM	5735	5747	footprints_12_-0.123641_0.872596	0.872596	+	-0.123641	2.27028	0.065753	1.37948	0.0220946
chrM	15112	15132	footprints_20_-0.012098_0.601097	0.601097	+	-0.012098	1.56566	0.042207	1.3811	0.0221918
chrM	7201	7213	footprints_12_0.177927_0.733665	0.733665	+	0.177927	1.91213	0.193234	1.38199	0.0224306
chrM	6409	6438	footprints_29_-0.088312_0.799982	0.799982	+	-0.088312	2.06173	0.013204	1.36581	0.0224744
chrM	12047	12059	footprints_12_0.050475_0.863990	0.86399	+	0.050475	2.22076	0.146814	1.36197	0.0226709
chrM	7381	7391	footprints_10_-0.090922_1.044730	1.04473	+	-0.090922	2.67514	0.137331	1.35648	0.022925
chrM	14337	14368	footprints_31_-0.111271_0.826867	0.826867	+	-0.111271	2.13567	0.08024	1.36896	0.0229467
chrM	10217	10232	footprints_15_0.001171_0.939822	0.939822	+	0.001171	2.39341	0.166257	1.34861	0.0232805
chrM	3096	3123	footprints_27_-0.153289_0.809170	0.80917	+	-0.153289	2.0638	-0.057946	1.35079	0.0233334
chrM	1989	2013	footprints_24_-0.077060_0.554144	0.554144	+	-0.07706	1.39684	0.097898	1.33383	0.0235455
chrM	1598	1613	footprints_15_-0.056706_0.580301	0.580301	+	-0.056706	1.45457	-0.030021	1.32572	0.024236
chrM	14233	14242	footprints_9_-0.442847_0.815809	0.815809	+	-0.442847	2.02083	-0.023072	1.30864	0.0254086
chrM	906	943	footprints_37_0.129019_1.056814	1.05681	+	0.129019	2.6119	0.3086	1.30538	0.0255
chrM	10874	10895	footprints_21_-0.069093_0.872257	0.872257	+	-0.069093	2.16265	0.033959	1.30997	0.0255652
chrM	7181	7199	footprints_18_0.099354_0.642739	0.642739	+	0.099354	1.57644	0.11626	1.29437	0.0260825
chrM	13385	13419	footprints_34_-0.039015_0.819830	0.81983	+	-0.039015	1.9966	0.051489	1.28415	0.0261569
chrM	12726	12762	footprints_36_0.002921_0.876319	0.876319	+	0.002921	2.13082	0.118922	1.28188	0.0261748
chrM	8438	8446	footprints_8_-0.349717_0.590279	0.590279	+	-0.349717	1.43889	-0.06607	1.28549	0.02652
chrM	5976	5999	footprints_23_0.073023_1.017639	1.01764	+	0.073023	2.46434	0.124666	1.27598	0.0266443
chrM	5400	5410	footprints_10_-0.199968_0.979841	0.979841	+	-0.199968	2.39159	0.057343	1.28735	0.0267347
chrM	7495	7528	footprints_33_-0.040067_0.690882	0.690882	+	-0.040067	1.66537	0.078849	1.26933	0.0268692
chrM	4593	4615	footprints_22_0.022590_0.970611	0.970611	+	0.02259	2.30626	0.113886	1.24859	0.0285
chrM	4068	4078	footprints_10_0.051169_0.718759	0.718759	+	0.051169	1.70985	0.062335	1.25029	0.0285406
chrM	3358	3370	footprints_12_0.073606_0.852337	0.852337	+	0.073606	2.03186	0.109221	1.25331	0.0286606
chrM	2654	2671	footprints_17_0.016490_0.801029	0.801029	+	0.01649	1.90624	0.077308	1.25081	0.0287637
chrM	5777	5813	footprints_36_-0.052296_0.790589	0.790589	+	-0.052296	1.86348	0.028322	1.237	0.0299211
chrM	5377	5387	footprints_10_-0.009231_0.834008	0.834008	+	-0.009231	1.95564	0.156211	1.22951	0.030094
chrM	6281	6289	footprints_8_-0.199393_0.936878	0.936878	+	-0.199393	2.18647	0.098033	1.22267	0.0306051
chrM	8934	8942	footprints_8_-0.514955_0.686197	0.686197	+	-0.514955	1.59766	-0.097088	1.21926	0.0308584
chrM	2731	2749	footprints_18_0.035049_0.455102	0.455102	+	0.035049	1.03888	0.126773	1.19077	0.0309635
chrM	2355	2363	footprints_8_-0.123076_1.243978	1.24398	+	-0.123076	2.85255	0.130908	1.19729	0.0311288
chrM	2129	2138	footprints_9_0.105709_0.772499	0.772499	+	0.105709	1.77942	0.123881	1.20381	0.0311407
chrM	4682	4700	footprints_18_0.042832_0.755120	0.75512	+	0.042832	1.72407	0.088192	1.19104	0.0311618
chrM	8236	8276	footprints_40_-0.114556_0.733008	0.733008	+	-0.114556	1.69586	0.043453	1.21012	0.0311936
chrM	228	253	footprints_25_0.023144_0.821055	0.821055	+	0.023144	1.87918	0.105677	1.19455	0.0312782
chrM	5295	5323	footprints_28_0.024029_0.971339	0.971339	+	0.024029	2.2185	0.11266	1.19154	0.0312963
chrM	1177	1202	footprints_25_0.047596_0.726789	0.726789	+	0.047596	1.67474	0.133451	1.20433	0.0313071
chrM	10578	10588	footprints_10_-0.321613_0.806516	0.806516	+	-0.321613	1.87108	-0.021981	1.21409	0.0313554
chrM	1362	1389	footprints_27_0.047183_0.693594	0.693594	+	0.047183	1.59378	0.171508	1.20029	0.0313799
chrM	4403	4412	footprints_9_-0.341092_0.502159	0.502159	+	-0.341092	1.14756	-0.018492	1.19235	0.0313806
chrM	7896	7913	footprints_17_-0.099399_1.036558	1.03656	+	-0.099399	2.35429	0.141173	1.18349	0.0315357
chrM	2808	2826	footprints_18_-0.020005_1.098520	1.09852	+	-0.020005	2.49973	0.159306	1.18621	0.0315725
chrM	11	19	footprints_8_0.187628_1.238116	1.23812	+	0.187628	2.80251	0.768684	1.17857	0.0320922
chrM	15051	15065	footprints_14_0.050168_1.013145	1.01314	+	0.050168	2.2825	0.074401	1.17177	0.0327483
chrM	3381	3390	footprints_9_-0.459572_0.689690	0.68969	+	-0.459572	1.5476	-0.209385	1.16602	0.0334514
chrM	11406	11414	footprints_8_-0.142880_0.988735	0.988735	+	-0.14288	2.21077	0.06282	1.1609	0.0340069
chrM	12679	12701	footprints_22_-0.037956_1.040404	1.0404	+	-0.037956	2.32167	0.043233	1.15802	0.034137
chrM	1351	1360	footprints_9_0.153585_1.115471	1.11547	+	0.153585	2.48183	0.318967	1.15375	0.0343717
chrM	6199	6236	footprints_37_-0.020445_0.988394	0.988394	+	-0.020445	2.18109	0.056848	1.14189	0.035579
chrM	8784	8792	footprints_8_-0.153242_1.257652	1.25765	+	-0.153242	2.77303	0.126062	1.14073	0.0355817
chrM	2910	2919	footprints_9_0.175478_1.283608	1.28361	+	0.175478	2.82763	0.27209	1.13939	0.0355974
chrM	6602	6625	footprints_23_0.002798_0.858258	0.858258	+	0.002798	1.89414	0.014408	1.14206	0.0357815
chrM	484	493	footprints_9_-0.155587_0.831035	0.831035	+	-0.155587	1.83681	-0.140173	1.14422	0.0358054
chrM	2209	2219	footprints_10_-0.037586_0.621145	0.621145	+	-0.037586	1.35483	0.031318	1.12511	0.0359203
chrM	7858	7895	footprints_37_0.029717_0.825845	0.825845	+	0.029717	1.81021	0.035819	1.13221	0.0363398
chrM	10837	10871	footprints_34_-0.019175_0.926588	0.926588	+	-0.019175	2.02132	0.023814	1.1253	0.0365688
chrM	8855	8864	footprints_9_-0.174407_1.280261	1.28026	+	-0.174407	2.77023	0.071039	1.11357	0.0367917
chrM	12567	12582	footprints_15_-0.287605_0.852714	0.852714	+	-0.287605	1.86019	0.066826	1.12532	0.0367988
chrM	7817	7833	footprints_16_0.011332_0.984716	0.984716	+	0.011332	2.1355	0.047878	1.11679	0.0368425
chrM	7323	7335	footprints_12_-0.234772_0.858858	0.858858	+	-0.234772	1.85955	0.152718	1.11446	0.0368683
chrM	1875	1883	footprints_8_0.094196_0.736855	0.736855	+	0.094196	1.59201	0.171729	1.1114	0.0370237
chrM	6462	6489	footprints_27_-0.076391_0.855369	0.855369	+	-0.076391	1.83822	0.038667	1.10369	0.037526
chrM	5355	5367	footprints_12_0.069206_1.053063	1.05306	+	0.069206	2.2556	0.135766	1.09892	0.0375876
chrM	12597	12608	footprints_11_0.049257_1.332191	1.33219	+	0.049257	2.86425	0.321465	1.10435	0.0376338
chrM	12912	12926	footprints_14_0.019382_0.899011	0.899011	+	0.019382	1.9264	0.042647	1.0995	0.0377046
chrM	7657	7671	footprints_14_-0.144500_1.156444	1.15644	+	-0.1445	2.48115	0.121415	1.10131	0.0377931
chrM	1290	1306	footprints_16_0.046507_0.788845	0.788845	+	0.046507	1.69063	0.095312	1.09975	0.0378743
chrM	7964	7977	footprints_13_-0.294637_0.513339	0.513339	+	-0.294637	1.0925	-0.027147	1.08964	0.038
chrM	6153	6161	footprints_8_-0.240957_0.847302	0.847302	+	-0.240957	1.80472	0.011686	1.09083	0.038221
chrM	10120	10130	footprints_10_-0.264833_1.046703	1.0467	+	-0.264833	2.23219	0.066912	1.09261	0.0383185
chrM	12658	12676	footprints_18_-0.050941_0.979112	0.979112	+	-0.050941	2.07668	-0.010133	1.08474	0.0385707
chrM	2066	2096	footprints_30_0.038484_0.867847	0.867847	+	0.038484	1.83674	0.115108	1.08163	0.0389568
chrM	11699	11720	footprints_21_-0.145324_1.199560	1.19956	+	-0.145324	2.52333	0.096445	1.07282	0.0401765
chrM	11988	11996	footprints_8_0.153161_1.246775	1.24677	+	0.153161	2.61586	0.453588	1.06909	0.0402474
chrM	10348	10365	footprints_17_0.052462_0.952521	0.952521	+	0.052462	2.00448	0.080098	1.07341	0.040285
chrM	9012	9032	footprints_20_-0.091936_0.851356	0.851356	+	-0.091936	1.78638	0.00596	1.06921	0.040418
chrM	9246	9255	footprints_9_-0.246620_0.904155	0.904155	+	-0.24662	1.88366	0.036838	1.0589	0.0407361
chrM	8632	8642	footprints_10_-0.075410_0.979148	0.979148	+	-0.07541	2.04413	0.047478	1.06188	0.0407784
chrM	5876	5902	footprints_26_-0.008553_0.808382	0.808382	+	-0.008553	1.68463	0.06814	1.05932	0.0408827
chrM	15066	15086	footprints_20_0.001267_1.034035	1.03404	+	0.001267	2.16064	0.054214	1.06318	0.0409219
chrM	3987	4004	footprints_17_-0.336617_0.864999	0.864999	+	-0.336617	1.8035	-0.080253	1.06003	0.0409334
chrM	14408	14416	footprints_8_-0.003279_1.045940	1.04594	+	-0.003279	2.15994	0.071412	1.04619	0.0427086
chrM	6499	6508	footprints_9_-0.110629_0.889386	0.889386	+	-0.110629	1.83197	0.039509	1.04251	0.0429254
chrM	8296	8308	footprints_12_-0.006734_0.848416	0.848416	+	-0.006734	1.74585	0	1.04108	0.0429555
chrM	3130	3148	footprints_18_-0.184633_0.898067	0.898067	+	-0.184633	1.84411	0.05032	1.03803	0.0430293
chrM	12061	12082	footprints_21_0.016260_0.989354	0.989354	+	0.01626	2.03389	0.042813	1.03969	0.0431035
chrM	1146	1157	footprints_11_-0.009823_1.141524	1.14152	+	-0.009823	2.34027	0.059261	1.03571	0.0432913
chrM	6255	6274	footprints_19_-0.108854_0.952388	0.952388	+	-0.108854	1.94373	0.082549	1.0292	0.0444831
chrM	9831	9839	footprints_8_-0.379458_0.994207	0.994207	+	-0.379458	2.01931	0.001625	1.02224	0.0451043
chrM	1081	1090	footprints_9_0.011399_0.828802	0.828802	+	0.011399	1.67981	0.070693	1.0192	0.0452301
chrM	866	900	footprints_34_0.121501_1.022330	1.02233	+	0.121501	2.07359	0.122118	1.02027	0.0452831
chrM	5332	5343	footprints_11_-0.057076_0.824304	0.824304	+	-0.057076	1.67431	0.002452	1.02231	0.0453096
chrM	10662	10691	footprints_29_-0.005570_0.949365	0.949365	+	-0.00557	1.91333	0.032332	1.01105	0.0464838
chrM	9297	9308	footprints_11_-0.263529_1.072086	1.07209	+	-0.263529	2.15473	0.068135	1.00709	0.0471204
chrM	5543	5566	footprints_23_-0.159854_0.760140	0.76014	+	-0.159854	1.52298	0.087865	1.00256	0.0476881
chrM	7614	7634	footprints_20_-0.037260_0.937780	0.93778	+	-0.03726	1.87519	0.011727	0.999717	0.0482055
Minus
Chr	Start	End	Name	Fscore	Strand	CentreCscore	KOFscore	KOCentreCscore	log2FC_Fscore	FDR
chrM	14033	14042	footprints_9_0.061623_0.990776	0.990776	-	0.061623	4.93028	0.397511	2.31504	0.00133333
chrM	13861	13874	footprints_13_0.116598_0.762586	0.762586	-	0.116598	2.81847	0.201308	1.88594	0.00563158
chrM	14092	14102	footprints_10_-0.740457_0.484358	0.484358	-	-0.740457	1.79123	-0.638966	1.8868	0.00583334
chrM	15937	15951	footprints_14_-0.096342_0.656859	0.656859	-	-0.096342	2.20757	0.053407	1.7488	0.00751614
chrM	13834	13850	footprints_16_-0.040821_0.627356	0.627356	-	-0.040821	2.05276	0.164211	1.71021	0.00844118
chrM	13124	13136	footprints_12_0.015550_0.779611	0.779611	-	0.01555	2.48514	0.149588	1.6725	0.00900001
chrM	3152	3163	footprints_11_-0.007576_0.769814	0.769814	-	-0.007576	2.01138	0.021668	1.3856	0.0222958
chrM	1786	1798	footprints_12_0.000000_0.633178	0.633178	-	0	1.63258	0.00998	1.36647	0.0227273
chrM	3098	3113	footprints_15_-0.004567_0.845895	0.845895	-	-0.004567	2.18227	0.037878	1.36728	0.0228816
chrM	7108	7140	footprints_32_0.002706_0.697895	0.697895	-	0.002706	1.77063	0.014025	1.34318	0.0235
chrM	13347	13356	footprints_9_-0.074403_1.114718	1.11472	-	-0.074403	2.81772	0.142913	1.33785	0.0235233
chrM	15952	15992	footprints_40_-0.003557_0.983855	0.983855	-	-0.003557	2.49998	0.118426	1.3454	0.0235422
chrM	12536	12547	footprints_11_-0.024839_0.888417	0.888417	-	-0.024839	2.22152	0.166024	1.32224	0.0243889
chrM	8882	8918	footprints_36_-0.011112_0.661535	0.661535	-	-0.011112	1.63315	0.01734	1.30377	0.0251875
chrM	15374	15394	footprints_20_-0.029560_0.818657	0.818657	-	-0.02956	2.03251	0.003051	1.31193	0.0255275
chrM	3114	3151	footprints_37_-0.008961_0.837380	0.83738	-	-0.008961	2.0416	0.008941	1.28575	0.0267374
chrM	5235	5257	footprints_22_-0.130626_0.897674	0.897674	-	-0.130626	2.16655	0.138798	1.27113	0.0269057
chrM	10048	10065	footprints_17_0.051108_0.853888	0.853888	-	0.051108	2.03714	0.098926	1.25442	0.0287593
chrM	10213	10249	footprints_36_0.001119_0.857042	0.857042	-	0.001119	2.0184	0.023289	1.23578	0.0298348
chrM	6570	6583	footprints_13_0.011930_0.878644	0.878644	-	0.01193	2.05664	0.050128	1.22694	0.030178
chrM	12914	12924	footprints_10_-0.076501_1.218261	1.21826	-	-0.076501	2.79874	0.314673	1.19995	0.0311693
chrM	13103	13121	footprints_18_0.044391_0.915824	0.915824	-	0.044391	2.12033	0.127534	1.21114	0.0312927
chrM	12456	12490	footprints_34_0.027611_0.935536	0.935536	-	0.027611	2.16777	0.095266	1.21235	0.0314181
chrM	12367	12375	footprints_8_-0.033842_1.107821	1.10782	-	-0.033842	2.51691	0.293807	1.18393	0.0316619
chrM	10956	10966	footprints_10_0.035124_0.842353	0.842353	-	0.035124	1.86134	0.11012	1.14384	0.0356467
chrM	13633	13660	footprints_27_-0.019624_0.816198	0.816198	-	-0.019624	1.79329	0.052245	1.13562	0.0360387
chrM	8846	8872	footprints_26_-0.000930_1.025328	1.02533	-	-0.00093	2.24538	0.060933	1.13087	0.0362803
chrM	3817	3833	footprints_16_-0.347364_0.688724	0.688724	-	-0.347364	1.49253	-0.216848	1.11576	0.0368314
chrM	13090	13100	footprints_10_-0.046966_0.903882	0.903882	-	-0.046966	1.92693	0.090411	1.0921	0.0382111
chrM	13686	13707	footprints_21_0.101205_1.116175	1.11617	-	0.101205	2.30447	0.195737	1.04587	0.042585
chrM	16138	16146	footprints_8_0.071838_0.994725	0.994725	-	0.071838	2.0446	0.203235	1.03945	0.042951
