# Supplementary material for: LRPPRC-mediated folding of the mitochondrial transcriptome
Source: Nat Commun. 2017 Nov 16;8:1532. doi: 10.1038/s41467-017-01221-z (PMC5691074; doi:10.1038/s41467-017-01221-z)
Supplement: Supplementary file 4 — Supplementary Data 2 [file 41467_2017_1221_MOESM4_ESM.xlsx]

## Sheet: All Sites
Chr	Start	End	Name	Fscore	Strand	CentreCscore	KOFscore	KOCentreCscore	log2FC_Fscore	FDR	KO > WT?
chrM	14503	14537	footprints_34_-0.023764_0.932848	0.932848	+	-0.023764	1.87091	-0.019507	1.00402	0.28707	TRUE
chrM	7106	7115	footprints_9_-0.105503_1.164506	1.16451	+	-0.105503	2.32434	0.081555	0.997103	0.289114	TRUE
chrM	11466	11475	footprints_9_-0.276897_1.031697	1.0317	+	-0.276897	2.07289	-0.007463	1.00663	0.290786	TRUE
chrM	9270	9303	footprints_33_-0.442169_0.820640	0.82064	+	-0.442169	1.65041	-0.113637	1.008	0.295659	TRUE
chrM	6438	6460	footprints_22_-0.084803_0.879163	0.879163	+	-0.084803	1.74138	0.007907	0.986031	0.296533	TRUE
chrM	10445	10453	footprints_8_-0.156769_0.831096	0.831096	+	-0.156769	1.63656	0.076077	0.977576	0.300565	TRUE
chrM	13032	13048	footprints_16_-0.240321_0.914312	0.914312	+	-0.240321	1.8471	-0.058343	1.01451	0.301615	TRUE
chrM	2787	2816	footprints_29_-0.163148_0.829948	0.829948	+	-0.163148	1.66943	-0.104793	1.00826	0.3027	TRUE
chrM	8913	8931	footprints_18_-0.366819_0.744296	0.744296	+	-0.366819	1.55549	-0.195698	1.06342	0.303387	TRUE
chrM	12188	12197	footprints_9_-0.471061_0.748450	0.74845	+	-0.471061	1.46639	-0.205536	0.970286	0.303915	TRUE
chrM	5361	5386	footprints_25_-0.591045_0.293293	0.293293	+	-0.591045	0.542135	-0.446144	0.88631	0.304676	TRUE
chrM	5389	5421	footprints_32_-0.251769_0.399175	0.399175	+	-0.251769	0.730984	-0.177682	0.872818	0.304861	TRUE
chrM	3564	3573	footprints_9_-0.535441_0.799917	0.799917	+	-0.535441	1.46823	-0.184698	0.876159	0.304901	TRUE
chrM	7428	7456	footprints_28_-0.122969_1.056352	1.05635	+	-0.122969	1.94792	-0.090736	0.882842	0.305	TRUE
chrM	13069	13097	footprints_28_-0.082840_0.815873	0.815873	+	-0.08284	1.53394	-0.045488	0.910829	0.305344	TRUE
chrM	15084	15104	footprints_20_-0.230846_0.671772	0.671772	+	-0.230846	1.3831	-0.051688	1.04186	0.305735	TRUE
chrM	9503	9527	footprints_24_-0.061810_0.844567	0.844567	+	-0.06181	1.7071	0.029708	1.01526	0.308711	TRUE
chrM	10038	10061	footprints_23_-0.083354_0.878477	0.878477	+	-0.083354	1.70113	0.01363	0.953416	0.3088	TRUE
chrM	5758	5778	footprints_20_-0.356251_0.759546	0.759546	+	-0.356251	1.40404	-0.163089	0.886372	0.309149	TRUE
chrM	5494	5507	footprints_13_-0.089905_0.871770	0.87177	+	-0.089905	1.64017	0.013196	0.911829	0.309217	TRUE
chrM	13360	13375	footprints_15_-0.025674_1.180273	1.18027	+	-0.025674	2.29931	0.014533	0.962079	0.309271	TRUE
chrM	8095	8115	footprints_20_-0.450709_0.619518	0.619518	+	-0.450709	1.19592	-0.233348	0.948908	0.309412	TRUE
chrM	3088	3099	footprints_11_-0.551696_0.602603	0.602603	+	-0.551696	1.24379	-0.261964	1.04546	0.309758	TRUE
chrM	4065	4074	footprints_9_-0.035319_1.103792	1.10379	+	-0.035319	2.01126	-0.00449	0.865629	0.310219	TRUE
chrM	3040	3048	footprints_8_-0.234855_1.040435	1.04043	+	-0.234855	1.97839	-0.038125	0.927142	0.310536	TRUE
chrM	10626	10642	footprints_16_-0.133967_0.974225	0.974225	+	-0.133967	1.99164	-0.013788	1.03163	0.310657	TRUE
chrM	12721	12729	footprints_8_-0.380733_0.991564	0.991564	+	-0.380733	2.14334	0.020052	1.11208	0.311708	TRUE
chrM	4473	4510	footprints_37_-0.123977_0.932406	0.932406	+	-0.123977	1.80767	-0.00767	0.955105	0.312551	TRUE
chrM	6320	6332	footprints_12_-0.268252_0.867575	0.867575	+	-0.268252	1.60476	-0.185975	0.8873	0.312758	TRUE
chrM	6643	6653	footprints_10_-0.362119_0.875628	0.875628	+	-0.362119	1.83031	-0.076013	1.0637	0.313	TRUE
chrM	10883	10906	footprints_23_-0.122904_1.007407	1.00741	+	-0.122904	1.9018	-0.013711	0.916717	0.313034	TRUE
chrM	4265	4280	footprints_15_-0.616725_0.580977	0.580977	+	-0.616725	1.17587	-0.23043	1.01718	0.314243	TRUE
chrM	9765	9784	footprints_19_-0.557398_0.611487	0.611487	+	-0.557398	1.1505	-0.220842	0.911872	0.31439	TRUE
chrM	14322	14357	footprints_35_-0.201480_0.894608	0.894608	+	-0.20148	1.66806	-0.075365	0.898845	0.316387	TRUE
chrM	8842	8872	footprints_30_-0.417539_0.623144	0.623144	+	-0.417539	1.15272	-0.239213	0.887407	0.317462	TRUE
chrM	8677	8686	footprints_9_-0.282457_1.031689	1.03169	+	-0.282457	2.21097	-0.003366	1.09967	0.31748	TRUE
chrM	9564	9589	footprints_25_-0.301294_0.698728	0.698728	+	-0.301294	1.41769	-0.186242	1.02074	0.3175	TRUE
chrM	13313	13352	footprints_39_-0.064862_1.116386	1.11639	+	-0.064862	2.10826	0.026073	0.91722	0.317965	TRUE
chrM	3270	3282	footprints_12_-0.187985_1.053287	1.05329	+	-0.187985	1.90735	-0.062164	0.856668	0.318378	TRUE
chrM	8027	8056	footprints_29_-0.471289_0.494380	0.49438	+	-0.471289	1.07189	-0.177568	1.11647	0.318522	TRUE
chrM	11037	11047	footprints_10_-0.082994_1.416834	1.41683	-	-0.082994	2.62309	-0.042013	0.888599	0.32075	TRUE
chrM	10832	10840	footprints_8_-0.382047_1.056934	1.05693	+	-0.382047	2.01084	-0.084118	0.927914	0.321185	TRUE
chrM	9544	9561	footprints_17_-0.192274_0.949389	0.949389	+	-0.192274	1.71172	-0.038066	0.850373	0.32212	TRUE
chrM	6593	6602	footprints_9_-0.345546_0.972236	0.972236	+	-0.345546	2.04394	-0.016186	1.07198	0.32325	TRUE
chrM	8883	8895	footprints_12_-0.538051_0.626728	0.626728	+	-0.538051	1.12625	-0.332356	0.845613	0.324158	TRUE
chrM	12313	12324	footprints_11_-0.015342_0.886486	0.886486	+	-0.015342	1.68856	0.085762	0.929621	0.324547	TRUE
chrM	10136	10158	footprints_22_-0.010617_1.368071	1.36807	-	-0.010617	2.41714	0.003162	0.821157	0.325964	TRUE
chrM	6941	6966	footprints_25_0.019023_0.391828	0.391828	+	0.019023	0.694918	0.094974	0.826622	0.326183	TRUE
chrM	14984	15022	footprints_38_-0.037697_1.073143	1.07314	+	-0.037697	1.92088	-0.002631	0.839927	0.327584	TRUE
chrM	11433	11444	footprints_11_-0.179328_1.151557	1.15156	+	-0.179328	2.04459	0.00591	0.828226	0.327901	TRUE
chrM	12014	12022	footprints_8_0.031683_1.889900	1.8899	-	0.031683	3.37481	0.041504	0.836497	0.32841	TRUE
chrM	2752	2784	footprints_32_-0.138729_0.833363	0.833363	+	-0.138729	1.4013	-0.077693	0.74975	0.329387	TRUE
chrM	10150	10189	footprints_39_0.024941_0.962532	0.962532	+	0.024941	1.71107	0.061446	0.829993	0.329437	TRUE
chrM	7627	7636	footprints_9_-0.330804_0.911249	0.911249	+	-0.330804	1.53424	-0.159106	0.751606	0.329982	TRUE
chrM	11816	11825	footprints_9_-0.419724_1.094060	1.09406	+	-0.419724	1.94822	-0.043334	0.832465	0.330013	TRUE
chrM	6214	6231	footprints_17_-0.361132_1.005910	1.00591	+	-0.361132	1.75293	-0.153719	0.801263	0.330556	TRUE
chrM	10080	10093	footprints_13_-0.247089_0.934868	0.934868	+	-0.247089	1.62585	-0.086058	0.79836	0.330681	TRUE
chrM	4120	4133	footprints_13_-0.215350_0.786381	0.786381	+	-0.21535	1.3641	-0.133038	0.794651	0.332054	TRUE
chrM	16178	16188	footprints_10_-0.450805_0.617816	0.617816	-	-0.450805	1.0774	-0.301749	0.802306	0.332461	TRUE
chrM	11483	11491	footprints_8_-0.332403_0.804610	0.80461	+	-0.332403	1.8231	0.007739	1.18003	0.333813	TRUE
chrM	823	842	footprints_19_-0.239163_0.993482	0.993482	+	-0.239163	1.74021	-0.174809	0.808698	0.334744	TRUE
chrM	10929	10958	footprints_29_-0.111347_0.928715	0.928715	+	-0.111347	1.56432	-0.041293	0.752225	0.335176	TRUE
chrM	3208	3227	footprints_19_-0.250818_0.992735	0.992735	+	-0.250818	1.74174	-0.062265	0.811045	0.335765	TRUE
chrM	2036	2044	footprints_8_-0.060549_1.284217	1.28422	+	-0.060549	2.14586	0.018128	0.740664	0.336292	TRUE
chrM	12761	12772	footprints_11_-0.113342_0.792991	0.792991	+	-0.113342	1.36955	-0.023048	0.788326	0.336624	TRUE
chrM	13405	13431	footprints_26_-0.147627_1.168991	1.16899	+	-0.147627	2.01478	0.015514	0.785355	0.337287	TRUE
chrM	14150	14172	footprints_22_0.006873_1.352899	1.3529	+	0.006873	1.93403	0.034285	0.515555	0.337867	TRUE
chrM	6604	6618	footprints_14_-0.306122_1.039153	1.03915	+	-0.306122	1.73237	-0.130708	0.737342	0.337921	TRUE
chrM	2846	2874	footprints_28_-0.091895_0.791097	0.791097	+	-0.091895	1.74651	-0.037003	1.14255	0.338	TRUE
chrM	5054	5068	footprints_14_-0.072481_1.096876	1.09688	-	-0.072481	1.84762	0.225817	0.752271	0.338271	TRUE
chrM	13100	13124	footprints_24_-0.118881_0.840142	0.840142	+	-0.118881	1.43678	-0.060776	0.774135	0.338327	TRUE
chrM	9107	9140	footprints_33_-0.358539_0.552464	0.552464	+	-0.358539	0.943185	-0.150638	0.77166	0.338354	TRUE
chrM	6676	6699	footprints_23_-0.117380_0.909962	0.909962	+	-0.11738	2.09722	0.056906	1.2046	0.338714	TRUE
chrM	3447	3456	footprints_9_-0.078726_1.018413	1.01841	+	-0.078726	1.7021	-0.072768	0.740996	0.338866	TRUE
chrM	10064	10074	footprints_10_-0.453181_0.426394	0.426394	+	-0.453181	0.725182	-0.362521	0.766156	0.338881	TRUE
chrM	2951	2990	footprints_39_-0.034526_1.031226	1.03123	+	-0.034526	1.47739	0.036375	0.518694	0.338981	TRUE
chrM	6182	6213	footprints_31_-0.530271_0.842833	0.842833	+	-0.530271	1.43082	-0.330218	0.763521	0.33902	TRUE
chrM	5916	5947	footprints_31_-0.026439_1.296810	1.29681	+	-0.026439	1.79122	0.083689	0.465972	0.339127	TRUE
chrM	3526	3557	footprints_31_-0.120724_1.243950	1.24395	+	-0.120724	1.72211	-0.054901	0.46925	0.33925	TRUE
chrM	6656	6671	footprints_15_-0.263971_0.787067	0.787067	+	-0.263971	1.75034	-0.032363	1.15308	0.339278	TRUE
chrM	13635	13665	footprints_30_-0.142842_1.055499	1.0555	+	-0.142842	1.45686	-0.029579	0.464932	0.339292	TRUE
chrM	11017	11025	footprints_8_-0.088035_1.270166	1.27017	+	-0.088035	1.75935	-0.012103	0.470025	0.339376	TRUE
chrM	5781	5797	footprints_16_0.000742_1.407064	1.40706	+	0.000742	1.94442	0.053567	0.46665	0.339381	TRUE
chrM	7215	7246	footprints_31_-0.105166_0.797378	0.797378	+	-0.105166	1.68339	0.022876	1.07803	0.339385	TRUE
chrM	9673	9684	footprints_11_-0.040173_1.524107	1.52411	-	-0.040173	2.18148	-0.036955	0.517346	0.339453	TRUE
chrM	12677	12689	footprints_12_0.013768_1.474125	1.47412	-	0.013768	2.18027	0.032399	0.564651	0.339641	TRUE
chrM	14470	14488	footprints_18_-0.124583_0.923166	0.923166	+	-0.124583	1.37105	-0.086704	0.57062	0.339651	TRUE
chrM	12451	12463	footprints_12_-0.221815_1.141144	1.14114	+	-0.221815	1.63654	-0.018259	0.52017	0.339708	TRUE
chrM	13667	13685	footprints_18_-0.051407_1.285944	1.28594	+	-0.051407	1.8339	0.041659	0.512087	0.339776	TRUE
chrM	13994	14027	footprints_33_-0.019257_0.980353	0.980353	+	-0.019257	1.45463	0.005825	0.56928	0.339795	TRUE
chrM	12512	12524	footprints_12_-0.005018_1.368735	1.36874	-	-0.005018	2.03767	0.008927	0.57408	0.339851	TRUE
chrM	8702	8724	footprints_22_-0.036649_1.374641	1.37464	+	-0.036649	2.01795	0.026674	0.553836	0.339957	TRUE
chrM	6001	6009	footprints_8_-0.118991_1.533946	1.53395	+	-0.118991	2.5857	0.030982	0.753306	0.339991	TRUE
chrM	3997	4012	footprints_15_-0.104859_1.245382	1.24538	+	-0.104859	2.10606	-0.052046	0.757955	0.34	TRUE
chrM	12366	12374	footprints_8_-0.021868_1.264180	1.26418	+	-0.021868	1.75147	0.013654	0.470366	0.340022	TRUE
chrM	11970	12004	footprints_34_-0.009518_1.727508	1.72751	-	-0.009518	2.47994	-0.001929	0.521615	0.340458	TRUE
chrM	6395	6415	footprints_20_-0.313964_1.054770	1.05477	+	-0.313964	1.47783	-0.103389	0.486552	0.340458	TRUE
chrM	8587	8598	footprints_11_-0.020914_1.632389	1.63239	-	-0.020914	2.28713	-0.006288	0.486552	0.340458	TRUE
chrM	3752	3773	footprints_21_-0.090689_0.967028	0.967028	+	-0.090689	1.35149	-7e-06	0.482921	0.340518	TRUE
chrM	9227	9243	footprints_16_-0.003034_0.985388	0.985388	+	-0.003034	1.37786	0.046815	0.48366	0.340689	TRUE
chrM	13857	13878	footprints_21_-0.065874_1.209300	1.2093	+	-0.065874	1.68582	0.004326	0.479279	0.340691	TRUE
chrM	12390	12410	footprints_20_-0.106032_1.225070	1.22507	+	-0.106032	1.7572	-0.006451	0.520416	0.340692	TRUE
chrM	2675	2714	footprints_39_-0.261549_0.602411	0.602411	+	-0.261549	0.830423	-0.136335	0.463098	0.340699	TRUE
chrM	12609	12649	footprints_40_-0.049321_1.095324	1.09532	+	-0.049321	1.62042	0.010975	0.565011	0.340712	TRUE
chrM	13843	13851	footprints_8_0.105805_1.224946	1.22495	+	0.105805	1.79446	0.132988	0.550833	0.340923	TRUE
chrM	9058	9072	footprints_14_0.018469_1.266122	1.26612	+	0.018469	1.8057	0.019176	0.512139	0.340948	TRUE
chrM	10749	10757	footprints_8_-0.188513_1.149576	1.14958	-	-0.188513	1.58331	-0.098891	0.461842	0.341138	TRUE
chrM	14588	14599	footprints_11_-0.034525_1.556940	1.55694	-	-0.034525	2.17119	0.022044	0.479773	0.341232	TRUE
chrM	10935	10957	footprints_22_-0.019900_1.808431	1.80843	-	-0.0199	2.5584	-0.018179	0.500504	0.341304	TRUE
chrM	12943	12952	footprints_9_-0.358573_0.969414	0.969414	+	-0.358573	1.34839	-0.238343	0.476051	0.341465	TRUE
chrM	15356	15379	footprints_23_-0.051634_1.109911	1.10991	-	-0.051634	1.52658	-0.051023	0.45986	0.341535	TRUE
chrM	4043	4051	footprints_8_-0.026054_1.604485	1.60448	-	-0.026054	2.24378	-0.021141	0.483818	0.341605	TRUE
chrM	4032	4061	footprints_29_-0.237854_0.846478	0.846478	+	-0.237854	1.89601	-0.030951	1.16343	0.341706	TRUE
chrM	11546	11568	footprints_22_-0.474787_0.636066	0.636066	+	-0.474787	0.875277	-0.209448	0.460563	0.341713	TRUE
chrM	10566	10574	footprints_8_0.000952_1.567282	1.56728	-	0.000952	2.17298	0.013014	0.471407	0.341816	TRUE
chrM	1810	1818	footprints_8_-0.038426_1.456259	1.45626	+	-0.038426	2.03762	-0.000603	0.484616	0.34183	TRUE
chrM	14384	14397	footprints_13_-0.160140_1.017814	1.01781	+	-0.16014	1.4161	-0.1153	0.476451	0.342026	TRUE
chrM	1682	1707	footprints_25_-0.140531_1.026875	1.02687	+	-0.140531	1.50236	-0.116458	0.548965	0.342047	TRUE
chrM	4659	4674	footprints_15_-0.050566_1.092729	1.09273	+	-0.050566	1.61117	-0.028823	0.56017	0.342133	TRUE
chrM	7832	7865	footprints_33_-0.280487_0.690586	0.690586	+	-0.280487	1.51166	0.046197	1.13024	0.3423	TRUE
chrM	2117	2125	footprints_8_-0.411860_0.993013	0.993013	+	-0.41186	1.38479	-0.289073	0.479782	0.342351	TRUE
chrM	4578	4590	footprints_12_-0.217108_0.876695	0.876695	+	-0.217108	1.90618	0.030363	1.12054	0.342381	TRUE
chrM	14264	14273	footprints_9_-0.028722_1.222233	1.22223	+	-0.028722	1.79449	0.088189	0.554052	0.342665	TRUE
chrM	11780	11791	footprints_11_-0.046284_1.451603	1.4516	+	-0.046284	2.11668	0.070685	0.544158	0.34269	TRUE
chrM	3336	3348	footprints_12_-0.181492_1.205057	1.20506	+	-0.181492	1.69263	-0.108285	0.490162	0.34273	TRUE
chrM	7036	7054	footprints_18_-0.097744_1.176964	1.17696	+	-0.097744	1.64904	-0.0179	0.486556	0.342751	TRUE
chrM	6367	6375	footprints_8_-0.466150_0.761462	0.761462	+	-0.46615	1.15729	-0.257078	0.603908	0.342868	TRUE
chrM	14971	14980	footprints_9_0.026931_1.143972	1.14397	+	0.026931	1.92873	0.051371	0.753598	0.342905	TRUE
chrM	11749	11764	footprints_15_-0.009811_1.424027	1.42403	-	-0.009811	2.04437	-0.0042	0.521678	0.342981	TRUE
chrM	15238	15247	footprints_9_-0.102757_0.846615	0.846615	+	-0.102757	1.17425	-0.07037	0.471967	0.343307	TRUE
chrM	1077	1090	footprints_13_-0.239094_0.574745	0.574745	+	-0.239094	0.806309	-0.130755	0.488411	0.343884	TRUE
chrM	15946	15954	footprints_8_-0.036298_1.393256	1.39326	+	-0.036298	2.00193	-0.004504	0.522933	0.344039	TRUE
chrM	2937	2946	footprints_9_0.047005_1.537378	1.53738	+	0.047005	2.24186	0.081051	0.544223	0.344046	TRUE
chrM	6089	6104	footprints_15_-0.374877_1.186476	1.18648	+	-0.374877	1.76679	-0.273124	0.574445	0.344175	TRUE
chrM	12896	12904	footprints_8_-0.105370_1.215862	1.21586	+	-0.10537	1.8201	-0.030161	0.582035	0.344218	TRUE
chrM	3528	3555	footprints_27_-0.003436_1.556344	1.55634	-	-0.003436	2.23929	0.006815	0.52488	0.344277	TRUE
chrM	10911	10926	footprints_15_-0.014507_1.346984	1.34698	+	-0.014507	1.93656	0.001738	0.523761	0.344331	TRUE
chrM	6780	6796	footprints_16_0.011968_1.054120	1.05412	+	0.011968	1.55119	0.042023	0.557336	0.344336	TRUE
chrM	8172	8207	footprints_35_-0.103320_1.142526	1.14253	+	-0.10332	1.60544	0.078699	0.490743	0.344381	TRUE
chrM	4784	4808	footprints_24_-0.077521_0.882034	0.882034	+	-0.077521	1.51214	0.032621	0.777685	0.344463	TRUE
chrM	7179	7200	footprints_21_-0.103404_0.962791	0.962791	+	-0.103404	1.31016	-0.060815	0.444444	0.344478	TRUE
chrM	10852	10865	footprints_13_-0.034837_1.412718	1.41272	+	-0.034837	2.03384	-0.007338	0.525735	0.344522	TRUE
chrM	1938	1949	footprints_11_-0.025375_1.347799	1.3478	+	-0.025375	1.90834	0.067441	0.501717	0.344642	TRUE
chrM	9936	9947	footprints_11_-0.131340_1.207479	1.20748	+	-0.13134	1.69219	-0.024605	0.486893	0.344675	TRUE
chrM	5443	5475	footprints_32_-0.168771_0.921701	0.921701	+	-0.168771	1.38051	-0.07364	0.582829	0.344868	TRUE
chrM	12923	12932	footprints_9_-0.147043_1.200585	1.20059	-	-0.147043	1.60667	-0.142899	0.420338	0.345287	TRUE
chrM	15186	15211	footprints_25_-0.042869_1.252316	1.25232	+	-0.042869	1.87869	0.030834	0.585131	0.345291	TRUE
chrM	5247	5256	footprints_9_-0.074300_1.340678	1.34068	+	-0.0743	1.8244	0.006227	0.444459	0.345459	TRUE
chrM	11875	11883	footprints_8_0.010720_1.441640	1.44164	-	0.01072	2.02583	0.02132	0.490804	0.345469	TRUE
chrM	8574	8584	footprints_10_-0.046526_1.345852	1.34585	-	-0.046526	1.911	-0.03516	0.505806	0.345511	TRUE
chrM	16201	16209	footprints_8_-0.014809_1.673232	1.67323	-	-0.014809	2.24326	0.044926	0.422957	0.345594	TRUE
chrM	14648	14659	footprints_11_-0.210112_1.133518	1.13352	+	-0.210112	1.63682	-0.090337	0.53009	0.345624	TRUE
chrM	3988	4005	footprints_17_-0.026820_1.451933	1.45193	-	-0.02682	2.09503	-0.009648	0.528993	0.345701	TRUE
chrM	918	935	footprints_17_0.076742_1.279339	1.27934	+	0.076742	1.90519	0.090212	0.574536	0.345701	TRUE
chrM	6348	6362	footprints_14_-0.039618_1.409526	1.40953	+	-0.039618	1.98165	0.055854	0.491491	0.345772	TRUE
chrM	10712	10720	footprints_8_-0.109471_1.055696	1.0557	+	-0.109471	1.57604	-0.109058	0.578112	0.345889	TRUE
chrM	9658	9668	footprints_10_-0.126206_1.202642	1.20264	+	-0.126206	1.74935	-0.025214	0.540608	0.345942	TRUE
chrM	7732	7742	footprints_10_0.031735_0.880423	0.880423	+	0.031735	1.19111	0.22227	0.436035	0.346034	TRUE
chrM	6054	6063	footprints_9_-0.115522_0.984294	0.984294	+	-0.115522	1.3413	-0.010845	0.446466	0.346053	TRUE
chrM	4341	4352	footprints_11_-0.171969_1.292564	1.29256	+	-0.171969	1.82267	-0.029213	0.49582	0.346092	TRUE
chrM	15806	15814	footprints_8_-0.171666_1.428871	1.42887	-	-0.171666	1.91229	-0.15373	0.420423	0.346109	TRUE
chrM	3790	3800	footprints_10_0.028952_0.795360	0.79536	-	0.028952	1.08251	0.099989	0.444698	0.346207	TRUE
chrM	9166	9174	footprints_8_-0.484676_0.770021	0.770021	+	-0.484676	1.17046	-0.21405	0.604106	0.346255	TRUE
chrM	11674	11707	footprints_33_0.003603_0.805360	0.80536	+	0.003603	1.13262	0.080374	0.491965	0.346292	TRUE
chrM	12154	12166	footprints_12_-0.149084_1.080121	1.08012	+	-0.149084	1.47078	-0.104118	0.445385	0.346345	TRUE
chrM	1552	1562	footprints_10_0.009540_1.643241	1.64324	+	0.00954	2.32922	0.041101	0.5033	0.346366	TRUE
chrM	1353	1377	footprints_24_-0.326678_0.785802	0.785802	+	-0.326678	1.14007	-0.269621	0.536881	0.346428	TRUE
chrM	1409	1435	footprints_26_-0.105805_1.129471	1.12947	+	-0.105805	1.6948	-0.06061	0.585464	0.346569	TRUE
chrM	6829	6842	footprints_13_-0.253686_1.108091	1.10809	+	-0.253686	1.5051	-0.110843	0.441783	0.346569	TRUE
chrM	11613	11621	footprints_8_-0.317855_0.344767	0.344767	+	-0.317855	0.500542	-0.28084	0.537869	0.346595	TRUE
chrM	12650	12672	footprints_22_0.024539_1.122460	1.12246	+	0.024539	1.62233	0.032134	0.531404	0.346702	TRUE
chrM	9187	9213	footprints_26_-0.324160_1.117044	1.11704	+	-0.32416	1.51147	-0.216058	0.436271	0.346711	TRUE
chrM	11199	11219	footprints_20_-0.212251_1.486365	1.48636	+	-0.212251	2.14982	-0.003333	0.532427	0.346777	TRUE
chrM	7898	7911	footprints_13_-0.150723_0.854426	0.854426	+	-0.150723	1.15481	-0.127668	0.434631	0.346842	TRUE
chrM	1753	1772	footprints_19_-0.337533_0.893127	0.893127	+	-0.337533	1.26641	-0.244801	0.503804	0.346942	TRUE
chrM	15683	15691	footprints_8_-0.066284_1.425933	1.42593	+	-0.066284	1.91218	-0.003672	0.423314	0.346976	TRUE
chrM	15048	15059	footprints_11_-0.020736_1.678418	1.67842	-	-0.020736	2.24282	-0.008547	0.418211	0.347066	TRUE
chrM	12684	12711	footprints_27_0.022243_1.378279	1.37828	+	0.022243	1.84896	0.023253	0.423848	0.347192	TRUE
chrM	7561	7600	footprints_39_-0.294274_0.719032	0.719032	+	-0.294274	1.0443	-0.185301	0.538412	0.347207	TRUE
chrM	14707	14725	footprints_18_-0.205187_1.100873	1.10087	+	-0.205187	1.4924	-0.099464	0.438985	0.347235	TRUE
chrM	13810	13826	footprints_16_-0.313383_0.839427	0.839427	+	-0.313383	1.26943	-0.098055	0.596705	0.347264	TRUE
chrM	13806	13814	footprints_8_-0.047839_1.393587	1.39359	-	-0.047839	1.89974	0.016475	0.447002	0.347345	TRUE
chrM	2455	2464	footprints_9_-0.241555_1.411080	1.41108	+	-0.241555	1.889	-0.13793	0.420821	0.347397	TRUE
chrM	14108	14128	footprints_20_-0.317454_0.552871	0.552871	-	-0.317454	1.25683	-0.016286	1.18477	0.3474	TRUE
chrM	12837	12847	footprints_10_-0.007406_1.398176	1.39818	-	-0.007406	1.89212	0.025849	0.436461	0.34746	TRUE
chrM	2437	2446	footprints_9_-0.680278_0.837634	0.837634	+	-0.680278	1.13047	-0.594042	0.432531	0.34751	TRUE
chrM	9891	9918	footprints_27_-0.340066_0.878827	0.878827	+	-0.340066	1.23753	-0.054567	0.493811	0.347533	TRUE
chrM	12833	12846	footprints_13_-0.235939_1.276392	1.27639	+	-0.235939	1.74066	-0.05249	0.447562	0.347574	TRUE
chrM	8629	8642	footprints_13_-0.085843_1.368561	1.36856	+	-0.085843	2.03947	0.021337	0.575535	0.347732	TRUE
chrM	14739	14765	footprints_26_-0.345072_0.841733	0.841733	+	-0.345072	1.21944	-0.138316	0.534787	0.34782	TRUE
chrM	5338	5359	footprints_21_-0.139946_1.105986	1.10599	+	-0.139946	1.65984	-0.021582	0.585715	0.3479	TRUE
chrM	14284	14302	footprints_18_-0.021397_1.165633	1.16563	+	-0.021397	1.58044	-0.010154	0.439216	0.347925	TRUE
chrM	7980	8020	footprints_40_-0.154488_0.874568	0.874568	+	-0.154488	1.17447	-0.010944	0.425371	0.348071	TRUE
chrM	13141	13155	footprints_14_-0.013143_1.634451	1.63445	-	-0.013143	2.18179	0.015978	0.416707	0.348085	TRUE
chrM	3358	3378	footprints_20_-0.469002_0.671228	0.671228	+	-0.469002	0.885158	-0.401037	0.399132	0.348241	TRUE
chrM	12107	12115	footprints_8_-0.106005_1.405158	1.40516	+	-0.106005	1.88866	-0.031016	0.426633	0.348374	TRUE
chrM	14790	14811	footprints_21_-0.030495_1.560374	1.56037	+	-0.030495	2.09593	0.040207	0.425698	0.348603	TRUE
chrM	9081	9103	footprints_22_-0.211737_0.886008	0.886008	+	-0.211737	1.34763	-0.005695	0.605031	0.34872	TRUE
chrM	3171	3183	footprints_12_-0.151168_1.355322	1.35532	+	-0.151168	1.78761	-0.031841	0.399395	0.348823	TRUE
chrM	10011	10019	footprints_8_-0.078791_1.311012	1.31101	+	-0.078791	1.76258	0.033378	0.427004	0.348857	TRUE
chrM	2341	2355	footprints_14_-0.663690_0.535612	0.535612	+	-0.66369	0.806928	-0.600669	0.591252	0.348918	TRUE
chrM	69	80	footprints_11_-0.102466_1.222291	1.22229	+	-0.102466	1.61888	-0.037787	0.405413	0.348952	TRUE
chrM	2269	2277	footprints_8_-0.071975_0.825753	0.825753	+	-0.071975	1.08573	-0.062695	0.394877	0.349343	TRUE
chrM	8070	8082	footprints_12_-0.010481_1.768155	1.76815	-	-0.010481	2.37773	0.051479	0.427343	0.349356	TRUE
chrM	15553	15581	footprints_28_-0.006451_1.528340	1.52834	+	-0.006451	2.0228	0	0.40439	0.349439	TRUE
chrM	8232	8260	footprints_28_-0.043903_0.802568	0.802568	+	-0.043903	1.20454	0.020632	0.585782	0.34953	TRUE
chrM	13739	13759	footprints_20_0.010141_1.544617	1.54462	+	0.010141	2.03736	0.020801	0.39945	0.349623	TRUE
chrM	13288	13299	footprints_11_-0.024933_1.541499	1.5415	+	-0.024933	2.04182	0.015993	0.405518	0.349709	TRUE
chrM	13176	13194	footprints_18_0.008023_1.606898	1.6069	+	0.008023	2.16368	0.046524	0.429206	0.349777	TRUE
chrM	14895	14903	footprints_8_-0.063958_1.247886	1.24789	+	-0.063958	2.06469	0.056394	0.726443	0.349835	TRUE
chrM	4448	4467	footprints_19_-0.084523_1.004562	1.00456	+	-0.084523	1.52839	-0.022003	0.605445	0.350092	TRUE
chrM	1199	1209	footprints_10_-0.333385_0.795624	0.795624	+	-0.333385	1.0592	-0.32479	0.412822	0.350194	TRUE
chrM	15929	15943	footprints_14_-0.014652_1.487195	1.4872	+	-0.014652	1.98077	-0.004196	0.413466	0.350253	TRUE
chrM	1522	1534	footprints_12_-0.456798_0.691063	0.691063	+	-0.456798	0.911623	-0.364478	0.39962	0.350272	TRUE
chrM	3238	3267	footprints_29_-0.148258_1.040496	1.0405	+	-0.148258	1.56525	-0.142947	0.589121	0.350289	TRUE
chrM	5854	5874	footprints_20_-0.237883_0.653992	0.653992	+	-0.237883	0.98192	-0.07645	0.586333	0.350513	TRUE
chrM	8828	8836	footprints_8_-0.406181_0.718007	0.718007	+	-0.406181	1.08289	-0.308445	0.592821	0.350541	TRUE
chrM	14415	14437	footprints_22_-0.258056_0.843812	0.843812	+	-0.258056	1.11331	-0.198128	0.399858	0.350847	TRUE
chrM	11657	11669	footprints_12_-0.002509_0.452931	0.452931	+	-0.002509	0.600407	0	0.40665	0.350871	TRUE
chrM	2632	2657	footprints_25_-0.017097_1.352502	1.3525	+	-0.017097	1.79191	0.022032	0.405869	0.351018	TRUE
chrM	16096	16124	footprints_28_-0.001503_1.629247	1.62925	+	-0.001503	2.15041	0.002407	0.400405	0.351028	TRUE
chrM	4314	4325	footprints_11_-0.041716_1.524696	1.5247	+	-0.041716	2.03086	0.001727	0.41357	0.351071	TRUE
chrM	15629	15642	footprints_13_-0.108773_1.244009	1.24401	-	-0.108773	1.64245	-0.104718	0.400852	0.351272	TRUE
chrM	9356	9389	footprints_33_-0.018928_0.881121	0.881121	+	-0.018928	1.16819	-0.00163	0.406859	0.351492	TRUE
chrM	11413	11425	footprints_12_0.028829_1.837211	1.83721	+	0.028829	2.4276	0.051757	0.402015	0.351562	TRUE
chrM	2523	2537	footprints_14_-0.015092_1.524677	1.52468	-	-0.015092	2.01346	-0.006655	0.401175	0.351717	TRUE
chrM	3881	3891	footprints_10_-0.033956_0.737393	0.737393	+	-0.033956	1.10732	0.148665	0.586565	0.35203	TRUE
chrM	7867	7876	footprints_9_-0.005013_1.500583	1.50058	+	-0.005013	1.9653	0.012862	0.389228	0.352155	TRUE
chrM	2226	2263	footprints_37_-0.161009_0.402595	0.402595	+	-0.161009	0.527486	-0.154331	0.389804	0.352272	TRUE
chrM	15839	15848	footprints_9_-0.048181_1.542854	1.54285	-	-0.048181	2.04563	0.009057	0.406946	0.352292	TRUE
chrM	3197	3207	footprints_10_-0.029880_1.742758	1.74276	+	-0.02988	2.31295	0.011426	0.408361	0.352301	TRUE
chrM	470	481	footprints_11_0.023744_1.469012	1.46901	+	0.023744	2.24353	0.026523	0.610926	0.35245	TRUE
chrM	2989	3021	footprints_32_-0.000040_1.639937	1.63994	-	-4e-05	2.14027	0.001546	0.384154	0.352721	TRUE
chrM	10529	10539	footprints_10_0.012719_1.440934	1.44093	+	0.012719	1.88832	0.032976	0.390097	0.352779	TRUE
chrM	5091	5101	footprints_10_-0.012793_1.645714	1.64571	+	-0.012793	2.14659	-0.011564	0.383334	0.352912	TRUE
chrM	14457	14469	footprints_12_-0.037098_1.750714	1.75071	-	-0.037098	2.32496	-0.008941	0.409263	0.352974	TRUE
chrM	9797	9808	footprints_11_-0.010948_1.648799	1.6488	-	-0.010948	2.18841	0.015212	0.408466	0.353076	TRUE
chrM	10132	10146	footprints_14_-0.020758_1.089586	1.08959	+	-0.020758	1.66003	-0.000862	0.607428	0.35328	TRUE
chrM	1563	1575	footprints_12_0.028273_1.344116	1.34412	+	0.028273	1.76164	0.03027	0.390263	0.353454	TRUE
chrM	6035	6064	footprints_29_-0.015822_1.552746	1.55275	-	-0.015822	2.03548	0.009516	0.39055	0.353912	TRUE
chrM	8183	8196	footprints_13_-0.021534_1.766987	1.76699	-	-0.021534	2.30163	0.013889	0.381365	0.35395	TRUE
chrM	14837	14845	footprints_8_0.003355_1.655840	1.65584	+	0.003355	2.14796	0.016282	0.375407	0.35419	TRUE
chrM	8294	8318	footprints_24_0.002506_1.704319	1.70432	-	0.002506	2.22748	0.005253	0.386215	0.3542	TRUE
chrM	5664	5676	footprints_12_0.040407_1.793508	1.79351	+	0.040407	2.34265	0.086481	0.385355	0.354493	TRUE
chrM	2086	2105	footprints_19_-0.307163_0.839184	0.839184	+	-0.307163	1.28396	-0.185028	0.613546	0.354763	TRUE
chrM	12062	12079	footprints_17_-0.007243_1.352216	1.35222	+	-0.007243	1.74139	0.029864	0.364911	0.354931	TRUE
chrM	7117	7125	footprints_8_-0.052097_1.327186	1.32719	+	-0.052097	1.72017	0.002433	0.374181	0.354945	TRUE
chrM	10265	10276	footprints_11_-0.022548_1.333958	1.33396	+	-0.022548	2.03251	-0.008029	0.607551	0.355022	TRUE
chrM	676	701	footprints_25_0.000898_1.265707	1.26571	+	0.000898	1.93434	0.030665	0.611901	0.355028	TRUE
chrM	5292	5303	footprints_11_0.037030_1.529620	1.52962	-	0.03703	1.98728	0.05731	0.377625	0.355485	TRUE
chrM	15086	15103	footprints_17_-0.018400_1.796901	1.7969	-	-0.0184	2.32218	-0.009282	0.36997	0.355656	TRUE
chrM	10971	10999	footprints_28_-0.008730_1.722921	1.72292	-	-0.00873	2.22824	0.001544	0.371046	0.355876	TRUE
chrM	2950	2960	footprints_10_-0.027118_1.603109	1.60311	-	-0.027118	2.07234	0.001572	0.370388	0.3559	TRUE
chrM	374	386	footprints_12_-0.001399_1.751906	1.75191	+	-0.001399	2.26751	0.054519	0.372183	0.355954	TRUE
chrM	15919	15942	footprints_23_0.001876_1.529949	1.52995	-	0.001876	1.97078	0.013859	0.365281	0.356031	TRUE
chrM	5579	5618	footprints_39_0.052509_0.917068	0.917068	+	0.052509	1.40784	0.085237	0.618387	0.356179	TRUE
chrM	9488	9497	footprints_9_0.058775_1.509784	1.50978	+	0.058775	1.96158	0.087327	0.377672	0.356246	TRUE
chrM	2596	2628	footprints_32_-0.008264_1.352707	1.35271	+	-0.008264	1.74364	-0.004395	0.366254	0.356369	TRUE
chrM	3789	3810	footprints_21_0.126405_1.052891	1.05289	+	0.126405	1.35958	0.126605	0.368806	0.356389	TRUE
chrM	7865	7902	footprints_37_-0.010821_1.457954	1.45795	-	-0.010821	2.23104	0.008938	0.613772	0.356398	TRUE
chrM	8265	8277	footprints_12_-0.075706_0.967934	0.967934	+	-0.075706	1.25201	-0.021125	0.371267	0.356411	TRUE
chrM	13494	13526	footprints_32_0.020970_1.593035	1.59303	-	0.02097	2.062	0.048289	0.372264	0.356682	TRUE
chrM	15036	15062	footprints_26_-0.015393_1.347484	1.34748	+	-0.015393	1.7358	0.021354	0.365332	0.356771	TRUE
chrM	9307	9323	footprints_16_-0.289515_1.052213	1.05221	+	-0.289515	1.61284	-0.116274	0.616174	0.357201	TRUE
chrM	14446	14455	footprints_9_-0.143810_1.324188	1.32419	-	-0.14381	1.63903	-0.101058	0.307737	0.357562	TRUE
chrM	14533	14542	footprints_9_0.000000_1.602412	1.60241	-	0	1.98104	0.029639	0.306014	0.357789	TRUE
chrM	6399	6407	footprints_8_-0.007527_1.663937	1.66394	-	-0.007527	2.05769	-0.007344	0.306425	0.357911	TRUE
chrM	15123	15137	footprints_14_-0.030683_1.529561	1.52956	-	-0.030683	1.96408	-0.019979	0.360735	0.357927	TRUE
chrM	2296	2308	footprints_12_-0.005018_1.640111	1.64011	-	-0.005018	2.03019	0.001583	0.30782	0.358093	TRUE
chrM	435	448	footprints_13_0.012080_1.512460	1.51246	+	0.01208	2.32192	0.022603	0.618424	0.358174	TRUE
chrM	3861	3886	footprints_25_0.007581_1.589502	1.5895	-	0.007581	1.96596	0.00933	0.306658	0.358253	TRUE
chrM	9645	9671	footprints_26_-0.001237_1.720592	1.72059	-	-0.001237	2.20988	0.000176	0.361061	0.358291	TRUE
chrM	12777	12789	footprints_12_-0.402498_0.922022	0.922022	+	-0.402498	1.41663	-0.163118	0.619594	0.358509	TRUE
chrM	10106	10120	footprints_14_-0.018877_1.328008	1.32801	+	-0.018877	1.64402	-0.015865	0.307961	0.358566	TRUE
chrM	15252	15287	footprints_35_0.015034_1.142350	1.14235	+	0.015034	1.4526	0.029562	0.346635	0.358603	TRUE
chrM	13157	13165	footprints_8_-0.007527_1.730810	1.73081	-	-0.007527	2.73159	0.006046	0.658295	0.35881	TRUE
chrM	7359	7369	footprints_10_-0.004710_1.313654	1.31365	+	-0.00471	1.6271	0.027638	0.308719	0.358949	TRUE
chrM	8086	8124	footprints_38_-0.015728_1.746382	1.74638	-	-0.015728	2.16526	0.00592	0.310168	0.358998	TRUE
chrM	14670	14679	footprints_9_-0.705014_0.781713	0.781713	+	-0.705014	0.964801	-0.341844	0.303592	0.35902	TRUE
chrM	12540	12554	footprints_14_0.092700_1.066236	1.06624	+	0.0927	1.75095	0.101614	0.715612	0.35906	TRUE
chrM	1324	1333	footprints_9_-0.173723_1.259404	1.2594	+	-0.173723	1.55915	-0.06939	0.308021	0.359171	TRUE
chrM	13913	13932	footprints_19_0.015637_1.191271	1.19127	+	0.015637	1.84729	0.045648	0.632908	0.359352	TRUE
chrM	13022	13030	footprints_8_-0.001408_1.576969	1.57697	+	-0.001408	1.95352	0.011031	0.308923	0.359363	TRUE
chrM	9879	9894	footprints_15_-0.009661_1.668061	1.66806	-	-0.009661	2.06922	0.004891	0.310915	0.359364	TRUE
chrM	12004	12013	footprints_9_-0.070799_1.438819	1.43882	+	-0.070799	1.7854	-0.007017	0.311361	0.359428	TRUE
chrM	2358	2366	footprints_8_-0.066385_1.769121	1.76912	+	-0.066385	2.18213	0.006965	0.302703	0.35947	TRUE
chrM	1877	1886	footprints_9_-0.531641_0.569294	0.569294	+	-0.531641	0.705904	-0.434316	0.310298	0.35948	TRUE
chrM	1623	1632	footprints_9_-0.026315_1.345326	1.34533	+	-0.026315	2.13016	0.02155	0.663009	0.3595	TRUE
chrM	7056	7075	footprints_19_-0.062381_1.101996	1.102	+	-0.062381	1.69403	0.036471	0.620342	0.359541	TRUE
chrM	6301	6340	footprints_39_0.011364_1.670436	1.67044	-	0.011364	2.12478	0.01157	0.347091	0.359551	TRUE
chrM	15288	15313	footprints_25_-0.194247_0.709353	0.709353	+	-0.194247	0.909655	-0.046313	0.358816	0.359606	TRUE
chrM	3175	3211	footprints_36_0.008058_1.435731	1.43573	-	0.008058	1.84035	0.009648	0.358195	0.359618	TRUE
chrM	11468	11489	footprints_21_-0.028279_1.586729	1.58673	-	-0.028279	1.97717	-0.027707	0.31738	0.359665	TRUE
chrM	15888	15903	footprints_15_-0.023105_1.599678	1.59968	+	-0.023105	2.03788	0.003225	0.349285	0.359729	TRUE
chrM	9715	9746	footprints_31_-0.014604_1.793214	1.79321	-	-0.014604	2.28983	-0.011529	0.352693	0.359855	TRUE
chrM	6717	6733	footprints_16_-0.006976_1.069109	1.06911	+	-0.006976	1.36021	0.021733	0.347415	0.359862	TRUE
chrM	14280	14294	footprints_14_-0.028291_1.619196	1.6192	-	-0.028291	2.06674	-0.027904	0.352078	0.359864	TRUE
chrM	11575	11590	footprints_15_0.011618_0.744153	0.744153	+	0.011618	0.947059	0.110692	0.347855	0.36007	TRUE
chrM	11926	11953	footprints_27_0.039587_0.993293	0.993293	+	0.039587	1.6327	0.05402	0.71697	0.360086	TRUE
chrM	9596	9612	footprints_16_-0.022096_1.039034	1.03903	+	-0.022096	1.62509	0.017861	0.645281	0.360104	TRUE
chrM	4131	4143	footprints_12_-0.008458_1.599082	1.59908	-	-0.008458	2.04749	0.002112	0.356615	0.360134	TRUE
chrM	12080	12097	footprints_17_-0.032754_1.494649	1.49465	+	-0.032754	1.86256	0.034346	0.317481	0.360248	TRUE
chrM	3269	3293	footprints_24_-0.027680_1.707958	1.70796	-	-0.02768	2.12532	-0.022863	0.315404	0.360251	TRUE
chrM	763	793	footprints_30_-0.032024_0.729634	0.729634	+	-0.032024	0.909869	-0.026187	0.318486	0.360262	TRUE
chrM	2135	2161	footprints_26_-0.633648_0.411301	0.411301	+	-0.633648	0.636753	-0.547616	0.630539	0.360393	TRUE
chrM	15644	15666	footprints_22_-0.073180_1.587931	1.58793	+	-0.07318	1.97443	-0.010513	0.314285	0.360403	TRUE
chrM	7962	7980	footprints_18_-0.035598_1.656108	1.65611	-	-0.035598	2.05771	-0.011544	0.313243	0.360409	TRUE
chrM	11982	11996	footprints_14_-0.199088_0.968811	0.968811	+	-0.199088	1.23426	-0.155819	0.349356	0.360422	TRUE
chrM	11875	11884	footprints_9_-0.104110_1.342894	1.34289	+	-0.10411	2.11213	-0.003043	0.653355	0.360443	TRUE
chrM	14229	14237	footprints_8_-0.011113_1.489248	1.48925	-	-0.011113	1.90185	0.000291	0.352816	0.360456	TRUE
chrM	5678	5698	footprints_20_-0.253283_0.650370	0.65037	+	-0.253283	0.8312	-0.229796	0.353935	0.360577	TRUE
chrM	11162	11170	footprints_8_-0.492415_0.605009	0.605009	+	-0.492415	0.930493	-0.333987	0.621039	0.360598	TRUE
chrM	12117	12135	footprints_18_-0.108063_1.359358	1.35936	+	-0.108063	1.68943	-0.060189	0.313609	0.360613	TRUE
chrM	7301	7310	footprints_9_-0.003345_1.624366	1.62437	-	-0.003345	2.07849	0.002317	0.355662	0.360618	TRUE
chrM	8540	8573	footprints_33_-0.074633_1.292786	1.29279	+	-0.074633	1.64743	-0.035347	0.349735	0.360661	TRUE
chrM	12327	12364	footprints_37_-0.040759_1.087620	1.08762	+	-0.040759	1.67983	0.021465	0.627143	0.360703	TRUE
chrM	10662	10677	footprints_15_-0.180465_1.059351	1.05935	+	-0.180465	1.34142	-0.158732	0.34058	0.360768	TRUE
chrM	5900	5910	footprints_10_-0.031911_1.633079	1.63308	+	-0.031911	2.03222	0.063176	0.315466	0.360848	TRUE
chrM	8596	8625	footprints_29_-0.072966_1.249100	1.2491	+	-0.072966	1.97422	-0.003996	0.660395	0.360897	TRUE
chrM	15234	15252	footprints_18_-0.004598_1.691088	1.69109	-	-0.004598	2.16532	0.013216	0.356627	0.360907	TRUE
chrM	9626	9644	footprints_18_-0.003345_1.611149	1.61115	-	-0.003345	2.05349	-0.001632	0.349992	0.361077	TRUE
chrM	10808	10819	footprints_11_-0.050730_1.580975	1.58098	+	-0.05073	1.98846	-0.006032	0.330836	0.361124	TRUE
chrM	1392	1406	footprints_14_-0.241296_0.842768	0.842768	+	-0.241296	1.33013	-0.190307	0.65836	0.361158	TRUE
chrM	14092	14102	footprints_10_-0.124243_0.975515	0.975515	-	-0.124243	1.24689	0.114402	0.354098	0.361159	TRUE
chrM	4134	4143	footprints_9_-0.048610_1.412627	1.41263	+	-0.04861	2.20068	0.088055	0.639571	0.361299	TRUE
chrM	7607	7618	footprints_11_-0.060072_1.307257	1.30726	+	-0.060072	2.02751	-0.002828	0.633168	0.361311	TRUE
chrM	8067	8087	footprints_20_-0.019789_1.214468	1.21447	+	-0.019789	1.86907	0.013542	0.621998	0.361363	TRUE
chrM	6839	6852	footprints_13_0.006746_1.717175	1.71717	-	0.006746	2.14246	0.029883	0.319233	0.361367	TRUE
chrM	8936	8944	footprints_8_-0.296374_1.128456	1.12846	+	-0.296374	1.7521	-0.195843	0.634736	0.361413	TRUE
chrM	5258	5280	footprints_22_0.033861_0.948325	0.948325	-	0.033861	1.16718	0.034018	0.299572	0.3615	TRUE
chrM	11351	11377	footprints_26_-0.002746_1.696806	1.69681	-	-0.002746	2.08763	0.00461	0.299044	0.361501	TRUE
chrM	8996	9004	footprints_8_-0.072483_1.515408	1.51541	-	-0.072483	1.9128	-0.049195	0.33598	0.36156	TRUE
chrM	8982	8996	footprints_14_-0.037113_1.252569	1.25257	+	-0.037113	1.58667	-0.006969	0.341113	0.361583	TRUE
chrM	15724	15748	footprints_24_-0.077625_1.707435	1.70744	+	-0.077625	2.13649	-0.012114	0.32341	0.361604	TRUE
chrM	6286	6303	footprints_17_-0.119604_0.800405	0.800405	+	-0.119604	1.008	-0.082737	0.332699	0.361624	TRUE
chrM	15890	15901	footprints_11_-0.065886_1.480664	1.48066	-	-0.065886	1.87258	-0.014265	0.338782	0.361643	TRUE
chrM	16235	16243	footprints_8_-0.049612_1.607946	1.60795	+	-0.049612	2.00886	-0.017456	0.32116	0.361684	TRUE
chrM	6168	6177	footprints_9_-0.075293_0.989708	0.989708	+	-0.075293	1.24865	-0.014096	0.335298	0.361694	TRUE
chrM	7564	7576	footprints_12_-0.011897_1.783641	1.78364	-	-0.011897	2.24351	-0.000518	0.330935	0.361729	TRUE
chrM	14874	14882	footprints_8_-0.030232_1.467041	1.46704	+	-0.030232	1.87519	0.028741	0.354131	0.361921	TRUE
chrM	8513	8552	footprints_39_-0.008422_1.543290	1.54329	-	-0.008422	1.94397	0.008175	0.332999	0.361933	TRUE
chrM	9427	9435	footprints_8_-0.471177_0.453176	0.453176	+	-0.471177	0.565446	-0.188376	0.319318	0.361936	TRUE
chrM	4284	4303	footprints_19_-0.021175_1.455104	1.4551	+	-0.021175	1.84063	-0.008476	0.339079	0.36201	TRUE
chrM	15749	15770	footprints_21_-0.050373_1.540778	1.54078	+	-0.050373	1.9466	-0.011752	0.337301	0.362091	TRUE
chrM	14045	14053	footprints_8_0.105996_1.548255	1.54825	-	0.105996	1.95444	0.151944	0.336113	0.362111	TRUE
chrM	15600	15625	footprints_25_-0.025390_1.642317	1.64232	+	-0.02539	2.06612	-0.00059	0.331189	0.362135	TRUE
chrM	12973	12981	footprints_8_-0.087268_1.164697	1.1647	+	-0.087268	1.82411	0.040253	0.647237	0.362138	TRUE
chrM	6254	6275	footprints_21_-0.500832_0.576755	0.576755	+	-0.500832	0.720092	-0.345689	0.320223	0.362203	TRUE
chrM	9902	9913	footprints_11_-0.038660_1.596648	1.59665	-	-0.03866	1.99564	0.037166	0.321802	0.36223	TRUE
chrM	6231	6247	footprints_16_-0.002580_1.661938	1.66194	-	-0.00258	2.07963	0.016955	0.323457	0.362239	TRUE
chrM	2829	2839	footprints_10_-0.075361_1.489158	1.48916	+	-0.075361	1.86149	0.006953	0.321965	0.362721	TRUE
chrM	7992	8001	footprints_9_-0.016509_1.627959	1.62796	-	-0.016509	1.98628	0.041	0.287005	0.362873	TRUE
chrM	2677	2698	footprints_21_0.002068_1.740140	1.74014	-	0.002068	2.12038	0.004804	0.285121	0.362915	TRUE
chrM	12884	12892	footprints_8_-0.060072_1.392242	1.39224	+	-0.060072	2.16968	0.053063	0.640074	0.362923	TRUE
chrM	11098	11112	footprints_14_-0.029924_1.557010	1.55701	-	-0.029924	1.8923	-0.00726	0.281363	0.36304	TRUE
chrM	2995	3009	footprints_14_-0.106613_1.212608	1.21261	+	-0.106613	1.92369	0.008352	0.665765	0.36305	TRUE
chrM	298	317	footprints_19_-0.306561_0.698307	0.698307	+	-0.306561	0.853856	-0.294067	0.290131	0.363099	TRUE
chrM	1717	1736	footprints_19_-0.188228_1.005741	1.00574	+	-0.188228	1.56198	-0.079393	0.635119	0.363176	TRUE
chrM	3600	3612	footprints_12_-0.032520_1.462782	1.46278	+	-0.03252	1.79499	0.013512	0.295263	0.363289	TRUE
chrM	7853	7862	footprints_9_-0.003345_1.715304	1.7153	-	-0.003345	2.10698	0.007695	0.296714	0.363319	TRUE
chrM	3407	3418	footprints_11_-0.022879_1.632681	1.63268	+	-0.022879	1.99225	-0.00267	0.287154	0.36333	TRUE
chrM	3666	3704	footprints_38_-0.020150_1.432915	1.43291	+	-0.02015	1.74334	0.009312	0.282905	0.363366	TRUE
chrM	5700	5734	footprints_34_-0.299187_0.674200	0.6742	+	-0.299187	0.821579	-0.274123	0.285223	0.36341	TRUE
chrM	5631	5654	footprints_23_-0.373392_0.690183	0.690183	+	-0.373392	1.09601	-0.151853	0.667213	0.363421	TRUE
chrM	15728	15741	footprints_13_-0.022311_1.371014	1.37101	-	-0.022311	1.68449	0.009447	0.297071	0.363513	TRUE
chrM	14387	14395	footprints_8_-0.011290_1.731529	1.73153	-	-0.01129	2.11338	0.014156	0.287505	0.363516	TRUE
chrM	6826	6835	footprints_9_-0.016767_1.665707	1.66571	-	-0.016767	2.02445	-0.004308	0.281395	0.363599	TRUE
chrM	8284	8298	footprints_14_-0.219134_1.029268	1.02927	+	-0.219134	1.6363	0.015699	0.668814	0.363626	TRUE
chrM	8410	8420	footprints_10_-0.112079_1.460007	1.46001	-	-0.112079	1.78004	-0.08552	0.285937	0.363662	TRUE
chrM	13377	13392	footprints_15_-0.027209_1.313193	1.31319	+	-0.027209	2.0481	-0.017224	0.641209	0.363703	TRUE
chrM	10516	10543	footprints_27_-0.003345_1.730546	1.73055	-	-0.003345	2.11605	0.014704	0.290145	0.363716	TRUE
chrM	8624	8638	footprints_14_-0.004301_1.780741	1.78074	-	-0.004301	2.15634	0.016216	0.27611	0.363793	TRUE
chrM	16059	16072	footprints_13_-0.004632_1.653831	1.65383	+	-0.004632	2.0228	0	0.290543	0.363841	TRUE
chrM	7610	7648	footprints_38_-0.012813_1.637155	1.63715	-	-0.012813	2.00691	-0.003636	0.293787	0.363958	TRUE
chrM	7313	7325	footprints_12_-0.002509_1.675101	1.6751	-	-0.002509	2.04463	0	0.287592	0.364033	TRUE
chrM	1645	1679	footprints_34_-0.001248_1.569397	1.5694	+	-0.001248	1.91998	0.020527	0.290882	0.364051	TRUE
chrM	4117	4127	footprints_10_-0.006021_1.708676	1.70868	-	-0.006021	2.093	0.017237	0.29269	0.364141	TRUE
chrM	12310	12318	footprints_8_-0.018504_1.755627	1.75563	-	-0.018504	2.13633	0.004752	0.283149	0.364286	TRUE
chrM	4055	4077	footprints_22_-0.010884_1.763442	1.76344	-	-0.010884	2.13692	-0.003559	0.277139	0.364339	TRUE
chrM	5739	5754	footprints_15_-0.102091_1.316687	1.31669	+	-0.102091	1.59234	-0.052923	0.274233	0.364343	TRUE
chrM	7465	7494	footprints_29_-0.355554_0.523575	0.523575	+	-0.355554	0.640589	-0.223237	0.291003	0.364518	TRUE
chrM	332	357	footprints_25_-0.073428_1.276988	1.27699	+	-0.073428	1.98414	-0.045566	0.635766	0.364601	TRUE
chrM	1898	1911	footprints_13_-0.869743_0.727910	0.72791	+	-0.869743	0.882191	-0.781906	0.277331	0.364733	TRUE
chrM	9788	9799	footprints_11_-0.036216_1.672357	1.67236	+	-0.036216	2.02791	-0.007842	0.278112	0.364908	TRUE
chrM	966	980	footprints_14_0.022704_1.852133	1.85213	-	0.022704	2.23061	0.032991	0.268248	0.364981	TRUE
chrM	16102	16114	footprints_12_-0.089602_1.273628	1.27363	-	-0.089602	1.53426	-0.073348	0.268598	0.36506	TRUE
chrM	359	373	footprints_14_0.017907_1.751574	1.75157	+	0.017907	2.12506	0.020706	0.278851	0.365076	TRUE
chrM	4250	4259	footprints_9_-0.093974_1.341659	1.34166	+	-0.093974	2.14181	0.016273	0.674814	0.365259	TRUE
chrM	9858	9883	footprints_25_-0.093288_1.098189	1.09819	+	-0.093288	1.32701	0.005705	0.273054	0.365296	TRUE
chrM	14927	14937	footprints_10_-0.055080_1.613124	1.61312	-	-0.05508	1.93577	-0.040445	0.263052	0.365319	TRUE
chrM	14897	14920	footprints_23_-0.030611_1.646878	1.64688	-	-0.030611	1.9893	-0.020207	0.272525	0.36535	TRUE
chrM	4008	4034	footprints_26_-0.000428_1.661915	1.66192	-	-0.000428	1.99771	0.01059	0.265501	0.365556	TRUE
chrM	15513	15550	footprints_37_-0.000814_1.708546	1.70855	+	-0.000814	2.04612	0	0.260124	0.365637	TRUE
chrM	3315	3333	footprints_18_-0.530011_0.616181	0.616181	+	-0.530011	1.43558	-0.210803	1.22021	0.365667	TRUE
chrM	12490	12498	footprints_8_-0.302999_0.948048	0.948048	+	-0.302999	1.54086	-0.103059	0.700708	0.365689	TRUE
chrM	5370	5378	footprints_8_0.000000_1.751731	1.75173	-	0	2.11076	0.019954	0.268985	0.365713	TRUE
chrM	15320	15336	footprints_16_-0.152774_0.677686	0.677686	+	-0.152774	1.08022	0.051386	0.672634	0.365787	TRUE
chrM	1863	1872	footprints_9_-0.337637_0.695500	0.6955	+	-0.337637	0.836155	-0.214758	0.26572	0.365857	TRUE
chrM	6503	6511	footprints_8_-0.180697_1.017540	1.01754	+	-0.180697	1.61791	-0.027035	0.669042	0.36592	TRUE
chrM	4626	4645	footprints_19_-0.015203_1.667054	1.66705	-	-0.015203	2.00147	0.000319	0.263759	0.366156	TRUE
chrM	248	257	footprints_9_-0.165252_1.310826	1.31083	+	-0.165252	1.58064	-0.160946	0.270032	0.366194	TRUE
chrM	3117	3139	footprints_22_-0.186904_1.161940	1.16194	+	-0.186904	1.40012	-0.128999	0.269013	0.366268	TRUE
chrM	8134	8170	footprints_36_-0.110780_0.977838	0.977838	+	-0.11078	1.17569	-0.048473	0.265835	0.36631	TRUE
chrM	7332	7345	footprints_13_-0.009113_1.713277	1.71328	-	-0.009113	2.05617	0.007105	0.263198	0.366315	TRUE
chrM	11759	11770	footprints_11_-0.154780_1.317752	1.31775	+	-0.15478	1.5883	0.007074	0.269406	0.366337	TRUE
chrM	6684	6703	footprints_19_-0.006235_1.639839	1.63984	-	-0.006235	1.97777	0.005093	0.270321	0.366394	TRUE
chrM	5895	5908	footprints_13_0.002408_1.742888	1.74289	-	0.002408	2.0935	0.008563	0.264434	0.366477	TRUE
chrM	14234	14243	footprints_9_-0.515750_0.917648	0.917648	+	-0.51575	1.10384	-0.332159	0.266524	0.3666	TRUE
chrM	8118	8127	footprints_9_-0.059195_1.413640	1.41364	+	-0.059195	1.69314	-0.035497	0.260289	0.366603	TRUE
chrM	6772	6786	footprints_14_-0.003210_1.588364	1.58836	-	-0.00321	1.897	0.011787	0.256175	0.366705	TRUE
chrM	1256	1264	footprints_8_-0.018592_1.606721	1.60672	+	-0.018592	1.91695	0.010192	0.254693	0.366851	TRUE
chrM	6541	6576	footprints_35_-0.285150_0.763189	0.763189	+	-0.28515	1.24474	-0.17765	0.705729	0.366899	TRUE
chrM	13690	13715	footprints_25_-0.004166_1.340252	1.34025	+	-0.004166	2.14049	0.040873	0.675435	0.366993	TRUE
chrM	4920	4931	footprints_11_-0.006073_1.768745	1.76875	+	-0.006073	2.11918	-0.005849	0.26078	0.367128	TRUE
chrM	2376	2385	footprints_9_-0.037089_1.174504	1.1745	+	-0.037089	1.40748	-0.015768	0.261067	0.367298	TRUE
chrM	6163	6178	footprints_15_-0.008028_1.659220	1.65922	-	-0.008028	1.98204	-0.003917	0.256484	0.36744	TRUE
chrM	4147	4178	footprints_31_-0.078662_1.075075	1.07508	+	-0.078662	1.28302	-0.007794	0.255111	0.367463	TRUE
chrM	5236	5257	footprints_21_-0.106547_0.286099	0.286099	-	-0.106547	0.465187	0.049171	0.701296	0.367793	TRUE
chrM	3612	3640	footprints_28_0.000678_1.807329	1.80733	-	0.000678	2.15957	0.004486	0.256886	0.368055	TRUE
chrM	7248	7275	footprints_27_0.018466_1.247560	1.24756	+	0.018466	2.03056	0.045461	0.70277	0.368492	TRUE
chrM	1776	1806	footprints_30_-0.211059_0.947483	0.947483	+	-0.211059	1.52876	-0.179688	0.690191	0.368659	TRUE
chrM	5148	5165	footprints_17_-0.069744_1.078018	1.07802	+	-0.069744	1.72175	0.044097	0.675492	0.369684	TRUE
chrM	8789	8800	footprints_11_-0.244915_1.131548	1.13155	+	-0.244915	1.82188	-0.092626	0.687131	0.369898	TRUE
chrM	14112	14122	footprints_10_0.020930_1.452017	1.45202	+	0.02093	1.72646	0.029334	0.249759	0.370415	TRUE
chrM	12327	12339	footprints_12_-0.019215_1.801687	1.80169	-	-0.019215	2.14262	0.001063	0.250024	0.370634	TRUE
chrM	15976	15987	footprints_11_-0.021841_1.745993	1.74599	+	-0.021841	2.07693	0.011468	0.250402	0.370709	TRUE
chrM	12514	12535	footprints_21_-0.153792_0.906078	0.906078	+	-0.153792	1.46217	-0.053314	0.690405	0.371304	TRUE
chrM	7538	7546	footprints_8_-0.058849_1.351918	1.35192	+	-0.058849	2.16869	0.018799	0.681816	0.371651	TRUE
chrM	14217	14226	footprints_9_-0.249780_1.199121	1.19912	+	-0.24978	1.91569	-0.041062	0.675889	0.371947	TRUE
chrM	15658	15670	footprints_12_-0.011798_1.628371	1.62837	-	-0.011798	1.93371	-0.008287	0.247945	0.372319	TRUE
chrM	10556	10574	footprints_18_-0.365122_0.773734	0.773734	+	-0.365122	0.918288	-0.352789	0.247109	0.372372	TRUE
chrM	6522	6537	footprints_15_-0.037469_0.984795	0.984795	+	-0.037469	1.58131	0.002747	0.683223	0.372492	TRUE
chrM	11848	11866	footprints_18_-0.039137_1.609326	1.60933	-	-0.039137	1.90791	-0.020472	0.245538	0.372725	TRUE
chrM	11390	11408	footprints_18_-0.001673_1.839247	1.83925	-	-0.001673	2.16949	-0.001632	0.238243	0.373661	TRUE
chrM	7007	7019	footprints_12_-0.062531_1.666537	1.66654	+	-0.062531	1.97354	0.001908	0.243934	0.374404	TRUE
chrM	4525	4541	footprints_16_-0.026641_1.682643	1.68264	-	-0.026641	1.98999	0.005515	0.24203	0.374704	TRUE
chrM	15988	16008	footprints_20_-0.126320_1.248519	1.24852	-	-0.12632	1.47483	-0.065382	0.240327	0.375268	TRUE
chrM	9255	9263	footprints_8_-0.011046_1.696906	1.69691	-	-0.011046	2.00264	0.010794	0.238994	0.375454	TRUE
chrM	15672	15682	footprints_10_-0.054032_1.426199	1.4262	-	-0.054032	1.67915	-0.033753	0.23556	0.376113	TRUE
chrM	6482	6503	footprints_21_-0.002828_1.670642	1.67064	-	-0.002828	1.96494	0.009805	0.23408	0.376969	TRUE
chrM	9819	9827	footprints_8_-0.153302_1.353921	1.35392	+	-0.153302	1.5928	0.025528	0.234424	0.377052	TRUE
chrM	9084	9103	footprints_19_-0.031306_1.558245	1.55825	-	-0.031306	1.80666	-0.018363	0.213403	0.377442	TRUE
chrM	696	706	footprints_10_-0.003011_1.709148	1.70915	-	-0.003011	2.00917	-0.002938	0.233319	0.377459	TRUE
chrM	8471	8486	footprints_15_-0.047364_1.598324	1.59832	+	-0.047364	1.85698	0.011326	0.216396	0.377675	TRUE
chrM	6629	6640	footprints_11_-0.010770_1.874393	1.87439	-	-0.01077	2.17386	0.003456	0.213833	0.377862	TRUE
chrM	5793	5812	footprints_19_-0.004754_1.757122	1.75712	-	-0.004754	2.04463	0	0.218626	0.377879	TRUE
chrM	9975	9995	footprints_20_-0.001505_1.773670	1.77367	-	-0.001505	2.06165	0.016501	0.21706	0.377898	TRUE
chrM	2344	2356	footprints_12_-0.014728_1.681260	1.68126	-	-0.014728	1.94512	-0.012084	0.210313	0.377933	TRUE
chrM	15332	15340	footprints_8_0.003452_1.758401	1.7584	-	0.003452	2.05292	0.021814	0.223413	0.377963	TRUE
chrM	14334	14348	footprints_14_-0.062483_1.626869	1.62687	-	-0.062483	1.88397	-0.017066	0.211676	0.378199	TRUE
chrM	10618	10636	footprints_18_-0.017123_1.738663	1.73866	-	-0.017123	2.01448	0.010127	0.212426	0.378228	TRUE
chrM	1265	1273	footprints_8_0.024587_1.562852	1.56285	+	0.024587	1.81417	0.03981	0.215125	0.378264	TRUE
chrM	15802	15842	footprints_40_-0.006844_1.730081	1.73008	+	-0.006844	2.02974	0.00641	0.230454	0.378496	TRUE
chrM	2966	2988	footprints_22_-0.004780_1.776361	1.77636	-	-0.00478	2.07613	0.009069	0.22497	0.378579	TRUE
chrM	1077	1091	footprints_14_0.007403_1.734625	1.73463	-	0.007403	2.03555	0.007651	0.230793	0.378584	TRUE
chrM	575	591	footprints_16_-0.427929_0.711204	0.711204	+	-0.427929	0.828382	-0.414692	0.220033	0.378651	TRUE
chrM	1637	1655	footprints_18_-0.001673_1.744997	1.745	-	-0.001673	2.03995	0.008589	0.225309	0.378704	TRUE
chrM	2358	2367	footprints_9_0.009542_1.768984	1.76898	-	0.009542	2.0656	0.014016	0.223639	0.378764	TRUE
chrM	12258	12273	footprints_15_-0.512889_0.788693	0.788693	+	-0.512889	0.92118	-0.369117	0.224019	0.378772	TRUE
chrM	7226	7234	footprints_8_-0.048003_1.639010	1.63901	-	-0.048003	1.90992	-0.046868	0.220685	0.378814	TRUE
chrM	14613	14633	footprints_20_-0.017841_1.548120	1.54812	-	-0.017841	1.80155	-0.011928	0.218718	0.378841	TRUE
chrM	2465	2475	footprints_10_-0.137977_1.324643	1.32464	+	-0.137977	1.5475	-0.074045	0.224338	0.378904	TRUE
chrM	4260	4290	footprints_30_-0.005956_1.700673	1.70067	-	-0.005956	1.96762	0.000756	0.21035	0.378926	TRUE
chrM	6433	6441	footprints_8_-0.007527_1.704741	1.70474	-	-0.007527	1.98581	-0.007344	0.220174	0.37901	TRUE
chrM	8383	8394	footprints_11_-0.403127_1.049667	1.04967	+	-0.403127	1.21458	-0.327132	0.210527	0.379183	TRUE
chrM	3158	3170	footprints_12_-0.017139_1.522830	1.52283	-	-0.017139	1.78744	0.022355	0.231141	0.379216	TRUE
chrM	15273	15308	footprints_35_-0.001284_1.755905	1.75591	-	-0.001284	2.04391	0.011696	0.219119	0.379351	TRUE
chrM	2208	2235	footprints_27_-0.000757_1.650816	1.65082	-	-0.000757	1.9064	-0.000301	0.207672	0.379534	TRUE
chrM	14478	14509	footprints_31_-0.000971_1.837137	1.83714	-	-0.000971	2.14908	0.007323	0.226257	0.379579	TRUE
chrM	3730	3764	footprints_34_0.000000_1.788719	1.78872	-	0	2.09271	0.006982	0.226444	0.379899	TRUE
chrM	14606	14618	footprints_12_-0.067364_1.083195	1.08319	+	-0.067364	1.26769	-0.043967	0.226914	0.38039	TRUE
chrM	13147	13161	footprints_14_-0.075582_1.524088	1.52409	+	-0.075582	1.75737	0.041416	0.205469	0.380431	TRUE
chrM	4648	4676	footprints_28_-0.004285_1.732432	1.73243	-	-0.004285	2.02787	0.00601	0.227165	0.380636	TRUE
chrM	3706	3729	footprints_23_-0.002618_1.835975	1.83597	-	-0.002618	2.11731	0.005663	0.205687	0.38065	TRUE
chrM	15074	15085	footprints_11_-0.034371_1.769504	1.7695	-	-0.034371	2.0411	-0.015051	0.206005	0.380707	TRUE
chrM	3151	3159	footprints_8_-0.018573_1.746772	1.74677	+	-0.018573	2.00969	-0.003672	0.202279	0.383718	TRUE
chrM	11606	11615	footprints_9_-0.006473_1.626080	1.62608	-	-0.006473	1.85223	0.014016	0.187862	0.384812	TRUE
chrM	7777	7814	footprints_37_-0.019655_1.595551	1.59555	+	-0.019655	1.81836	0.00258	0.188585	0.384866	TRUE
chrM	10231	10240	footprints_9_-0.044081_1.686589	1.68659	-	-0.044081	1.92237	-0.041477	0.18878	0.385109	TRUE
chrM	2798	2817	footprints_19_-0.012550_1.792394	1.79239	-	-0.01255	2.04183	0.003839	0.187976	0.385176	TRUE
chrM	8245	8281	footprints_36_-0.007849_1.718716	1.71872	-	-0.007849	1.9591	-0.00526	0.188859	0.385495	TRUE
chrM	14175	14191	footprints_16_-0.177454_0.927486	0.927486	+	-0.177454	2.17087	0.024901	1.22688	0.385636	TRUE
chrM	5379	5403	footprints_24_-0.006272_1.812004	1.812	-	-0.006272	2.0569	0.00726	0.182887	0.385843	TRUE
chrM	15672	15681	footprints_9_-0.009819_1.736987	1.73699	+	-0.009819	1.9711	-0.006321	0.182415	0.385953	TRUE
chrM	9331	9353	footprints_22_-0.156375_0.956828	0.956828	+	-0.156375	1.0889	-0.143597	0.186545	0.386019	TRUE
chrM	4987	4996	footprints_9_-0.191221_0.858024	0.858024	+	-0.191221	0.980275	0.006134	0.192169	0.386102	TRUE
chrM	8048	8065	footprints_17_-0.022775_1.676540	1.67654	-	-0.022775	1.90321	-0.01289	0.182948	0.386247	TRUE
chrM	14675	14698	footprints_23_-0.050557_1.699799	1.6998	-	-0.050557	1.93772	-0.023325	0.188992	0.386284	TRUE
chrM	13887	13897	footprints_10_-0.003011_1.797702	1.7977	+	-0.003011	2.05894	0.012614	0.19575	0.386397	TRUE
chrM	8208	8217	footprints_9_0.048259_1.642904	1.6429	+	0.048259	1.86334	0.057115	0.181645	0.38654	TRUE
chrM	2547	2560	footprints_13_-0.004632_1.668830	1.66883	-	-0.004632	1.91145	-0.004376	0.195834	0.386793	TRUE
chrM	9379	9417	footprints_38_-0.007028_1.798268	1.79827	-	-0.007028	2.0569	0.014541	0.193861	0.386841	TRUE
chrM	2403	2417	footprints_14_-0.426763_1.116228	1.11623	+	-0.426763	1.26512	-0.393759	0.180641	0.386858	TRUE
chrM	3676	3705	footprints_29_0.002535_1.825829	1.82583	-	0.002535	2.07288	0.010621	0.183085	0.387053	TRUE
chrM	4724	4733	footprints_9_0.000000_1.872922	1.87292	-	0	2.14945	0.026375	0.198679	0.387058	TRUE
chrM	5814	5822	footprints_8_-0.204200_1.045271	1.04527	+	-0.2042	1.19264	0.115786	0.190277	0.387095	TRUE
chrM	1055	1073	footprints_18_-0.204234_0.507000	0.507	+	-0.204234	0.580929	-0.032499	0.196376	0.387116	TRUE
chrM	13248	13259	footprints_11_-0.009560_1.589738	1.58974	+	-0.00956	1.80199	-0.00267	0.180804	0.387122	TRUE
chrM	13577	13592	footprints_15_0.012944_1.704749	1.70475	-	0.012944	1.94534	0.019082	0.190466	0.387322	TRUE
chrM	135	146	footprints_11_-0.002737_1.825250	1.82525	-	-0.002737	2.09153	0.014512	0.196468	0.387523	TRUE
chrM	2186	2207	footprints_21_0.014192_1.223374	1.22337	+	0.014192	1.40297	0.034462	0.197618	0.387523	TRUE
chrM	14831	14839	footprints_8_-0.024939_1.671510	1.67151	-	-0.024939	1.89821	-0.011016	0.183489	0.387533	TRUE
chrM	14301	14309	footprints_8_-0.014662_1.673092	1.67309	-	-0.014662	1.91751	-0.012085	0.19672	0.387716	TRUE
chrM	2305	2318	footprints_13_-0.019027_1.477411	1.47741	+	-0.019027	1.67255	0.004619	0.17898	0.388559	TRUE
chrM	6215	6230	footprints_15_0.000888_1.891628	1.89163	-	0.000888	2.13714	0.013867	0.176051	0.389017	TRUE
chrM	7531	7551	footprints_20_-0.024177_1.669685	1.66969	-	-0.024177	1.88859	-0.004843	0.177731	0.389168	TRUE
chrM	648	665	footprints_17_-0.006969_1.800525	1.80052	-	-0.006969	2.02923	0.006301	0.172514	0.389384	TRUE
chrM	12848	12856	footprints_8_-0.374083_0.909899	0.909899	+	-0.374083	1.02562	-0.296816	0.172724	0.389592	TRUE
chrM	9119	9134	footprints_15_-0.005647_1.784625	1.78462	-	-0.005647	2.01183	0.004617	0.172886	0.389875	TRUE
chrM	4595	4607	footprints_12_-0.023205_1.760982	1.76098	-	-0.023205	1.98107	0.011495	0.169897	0.39057	TRUE
chrM	14253	14266	footprints_13_-0.020110_1.866049	1.86605	-	-0.02011	2.09876	-0.003711	0.169548	0.390587	TRUE
chrM	7504	7530	footprints_26_-0.020016_1.767661	1.76766	-	-0.020016	1.98605	0.008713	0.168058	0.390723	TRUE
chrM	2368	2384	footprints_16_0.000000_1.838364	1.83836	-	0	2.06981	0.009977	0.171075	0.39085	TRUE
chrM	981	993	footprints_12_-0.002509_1.747672	1.74767	-	-0.002509	1.96488	0	0.169005	0.390858	TRUE
chrM	2046	2083	footprints_37_-0.350857_0.730851	0.730851	+	-0.350857	0.822355	-0.311975	0.170184	0.391118	TRUE
chrM	9855	9878	footprints_23_0.001888_1.717336	1.71734	-	0.001888	1.93276	0.005663	0.170491	0.391156	TRUE
chrM	7779	7811	footprints_32_-0.001338_1.699139	1.69914	-	-0.001338	1.9091	0.005571	0.168087	0.391161	TRUE
chrM	15877	15886	footprints_9_-0.108960_1.417204	1.4172	-	-0.10896	1.58903	-0.043973	0.165101	0.394352	TRUE
chrM	16061	16070	footprints_9_0.032339_1.756439	1.75644	-	0.032339	1.96721	0.060444	0.163494	0.395004	TRUE
chrM	12169	12196	footprints_27_-0.048284_1.463819	1.46382	-	-0.048284	1.63884	-0.02954	0.162935	0.395276	TRUE
chrM	7185	7222	footprints_37_-0.002388_1.805510	1.80551	-	-0.002388	2.01943	0.001983	0.161545	0.396668	TRUE
chrM	10753	10771	footprints_18_-0.003345_1.688291	1.68829	+	-0.003345	1.88469	0	0.158762	0.398084	TRUE
chrM	1635	1644	footprints_9_-0.027832_1.590380	1.59038	+	-0.027832	1.77542	-0.004972	0.158791	0.398518	TRUE
chrM	8487	8495	footprints_8_-0.038804_1.615193	1.61519	+	-0.038804	1.80184	0.02522	0.157764	0.398984	TRUE
chrM	81	116	footprints_35_0.021156_1.725311	1.72531	+	0.021156	1.92409	0.050481	0.157321	0.399105	TRUE
chrM	9454	9487	footprints_33_0.000000_1.751731	1.75173	-	0	1.95073	0.004523	0.155234	0.400024	TRUE
chrM	2545	2556	footprints_11_-0.469065_0.596757	0.596757	+	-0.469065	0.664991	-0.412894	0.156191	0.400097	TRUE
chrM	16045	16053	footprints_8_-0.007527_1.795568	1.79557	+	-0.007527	2	0	0.15556	0.400519	TRUE
chrM	6179	6214	footprints_35_-0.001720_1.862655	1.86265	-	-0.00172	2.0701	0.000247	0.152342	0.402637	TRUE
chrM	8009	8021	footprints_12_-0.019089_1.751308	1.75131	-	-0.019089	1.94551	0.011625	0.151713	0.403014	TRUE
chrM	9331	9357	footprints_26_-0.005790_1.665755	1.66576	-	-0.00579	1.84594	-0.004519	0.14818	0.404068	TRUE
chrM	12197	12214	footprints_17_-0.015709_1.782662	1.78266	-	-0.015709	1.97557	0.000226	0.148237	0.404453	TRUE
chrM	3807	3815	footprints_8_-0.221711_0.687573	0.687573	-	-0.221711	0.760116	-0.022244	0.144707	0.405395	TRUE
chrM	477	506	footprints_29_-0.001038_1.833974	1.83397	-	-0.001038	2.0269	0.005802	0.144302	0.405491	TRUE
chrM	2001	2009	footprints_8_-0.003763_1.742220	1.74222	-	-0.003763	1.92751	-0.003672	0.145811	0.405767	TRUE
chrM	3133	3157	footprints_24_-0.002509_1.874697	1.8747	-	-0.002509	2.07343	0.00726	0.145365	0.405894	TRUE
chrM	4677	4697	footprints_20_-0.010537_1.783683	1.78368	-	-0.010537	1.96933	-0.003974	0.142845	0.406519	TRUE
chrM	5189	5220	footprints_31_0.142089_0.620527	0.620527	-	0.142089	0.684656	0.142367	0.141885	0.406891	TRUE
chrM	11915	11937	footprints_22_0.000605_1.698711	1.69871	-	0.000605	1.87333	0.004399	0.141163	0.407381	TRUE
chrM	4817	4833	footprints_16_-0.002037_1.734364	1.73436	-	-0.002037	1.90692	0.002755	0.136837	0.409092	TRUE
chrM	4222	4234	footprints_12_-0.042835_1.675080	1.67508	-	-0.042835	1.84278	-0.030352	0.137652	0.409865	TRUE
chrM	7676	7692	footprints_16_-0.005645_1.779689	1.77969	-	-0.005645	1.95952	0.007608	0.138878	0.41012	TRUE
chrM	8477	8492	footprints_15_-0.007654_1.816368	1.81637	-	-0.007654	1.99503	0.000974	0.13535	0.410226	TRUE
chrM	669	687	footprints_18_-0.001673_1.839976	1.83998	-	-0.001673	2.02491	0.005376	0.138172	0.410583	TRUE
chrM	2596	2608	footprints_12_-0.005018_1.838587	1.83859	-	-0.005018	2.0228	0	0.137758	0.410669	TRUE
chrM	2701	2737	footprints_36_-0.000836_1.737239	1.73724	-	-0.000836	1.90712	0.00216	0.134602	0.41079	TRUE
chrM	8493	8502	footprints_9_-0.025920_1.673642	1.67364	-	-0.02592	1.83655	0.017221	0.134006	0.411203	TRUE
chrM	9594	9603	footprints_9_-0.124660_1.473878	1.47388	-	-0.12466	1.61624	-0.113352	0.133023	0.412091	TRUE
chrM	15556	15592	footprints_36_-0.006582_1.653888	1.65389	-	-0.006582	1.81218	0.002802	0.131861	0.412733	TRUE
chrM	15423	15448	footprints_25_0.002941_1.053097	1.0531	-	0.002941	1.15351	0.00521	0.131396	0.412907	TRUE
chrM	332	346	footprints_14_0.001973_1.791443	1.79144	-	0.001973	1.95639	0.016216	0.127072	0.417433	TRUE
chrM	11638	11647	footprints_9_0.053253_0.671190	0.67119	+	0.053253	0.731144	0.151129	0.123434	0.421527	TRUE
chrM	5989	6023	footprints_34_-0.003673_1.762168	1.76217	-	-0.003673	1.9139	0.005242	0.119166	0.421706	TRUE
chrM	11727	11735	footprints_8_-0.004074_1.771091	1.77109	-	-0.004074	1.92365	0.023729	0.119206	0.422107	TRUE
chrM	14967	14998	footprints_31_-0.005925_1.632206	1.63221	-	-0.005925	1.77311	-0.003513	0.119456	0.422228	TRUE
chrM	11117	11125	footprints_8_-0.023207_1.585838	1.58584	-	-0.023207	1.72315	0.001745	0.1198	0.422238	TRUE
chrM	11684	11703	footprints_19_-0.001585_1.711902	1.7119	-	-0.001585	1.85793	0.010186	0.118097	0.422289	TRUE
chrM	2210	2222	footprints_12_0.095609_1.015487	1.01549	+	0.095609	1.10488	0.125778	0.121711	0.422502	TRUE
chrM	2282	2304	footprints_22_-0.001745_1.505463	1.50546	+	-0.001745	1.63397	0.029428	0.118178	0.422641	TRUE
chrM	2385	2398	footprints_13_-0.006948_1.830234	1.83023	-	-0.006948	1.99147	-0.006779	0.121809	0.422833	TRUE
chrM	12432	12444	footprints_12_-0.155243_1.348046	1.34805	+	-0.155243	1.45844	-0.054125	0.113558	0.422929	TRUE
chrM	10484	10497	footprints_13_-0.010184_0.890305	0.890305	+	-0.010184	2.08442	0.035476	1.22728	0.4231	TRUE
chrM	873	887	footprints_14_-0.038554_1.638544	1.63854	+	-0.038554	1.77367	0.018605	0.114323	0.423201	TRUE
chrM	7693	7720	footprints_27_-0.001115_1.868119	1.86812	-	-0.001115	2.02234	0.004824	0.114439	0.423515	TRUE
chrM	13424	13434	footprints_10_-0.017279_1.784955	1.78496	-	-0.017279	1.92428	-0.00629	0.10843	0.424085	TRUE
chrM	6562	6574	footprints_12_-0.005018_1.579950	1.57995	-	-0.005018	1.71257	0.016813	0.116287	0.42427	TRUE
chrM	1237	1268	footprints_31_-0.000971_1.842950	1.84295	-	-0.000971	1.99564	-0.000948	0.114835	0.424346	TRUE
chrM	10003	10012	footprints_9_0.000000_1.827332	1.82733	-	0	1.97282	0.019847	0.110518	0.424386	TRUE
chrM	2666	2674	footprints_8_-0.084739_1.413609	1.41361	+	-0.084739	1.53136	-0.03585	0.115427	0.424502	TRUE
chrM	7153	7179	footprints_26_-0.003474_1.792095	1.79209	-	-0.003474	1.93301	0.001692	0.109202	0.424872	TRUE
chrM	9416	9425	footprints_9_-0.025351_1.070234	1.07023	+	-0.025351	1.15491	0.049467	0.10986	0.424874	TRUE
chrM	2391	2400	footprints_9_-0.219916_1.158960	1.15896	+	-0.219916	1.25141	-0.217576	0.11073	0.425024	TRUE
chrM	7744	7769	footprints_25_0.040017_1.050815	1.05082	+	0.040017	1.13515	0.04898	0.111376	0.425059	TRUE
chrM	14644	14656	footprints_12_0.002139_1.907174	1.90717	-	0.002139	2.0596	0.003168	0.110928	0.425234	TRUE
chrM	15425	15435	footprints_10_-0.003011_1.754070	1.75407	+	-0.003011	1.89202	-0.002938	0.109221	0.425313	TRUE
chrM	7490	7503	footprints_13_-0.033861_1.690773	1.69077	-	-0.033861	1.82019	-0.024426	0.106404	0.426019	TRUE
chrM	13452	13460	footprints_8_-0.047626_1.563978	1.56398	-	-0.047626	1.68232	0.008585	0.105233	0.426712	TRUE
chrM	3444	3454	footprints_10_-0.034178_1.770289	1.77029	-	-0.034178	1.90445	-0.032529	0.105387	0.426953	TRUE
chrM	5040	5050	footprints_10_-0.337105_0.620001	0.620001	-	-0.337105	0.664327	-0.270082	0.099623	0.432184	TRUE
chrM	8711	8747	footprints_36_-0.028086_1.683902	1.6839	-	-0.028086	1.79945	-0.025322	0.0957486	0.435664	TRUE
chrM	15309	15319	footprints_10_-0.000249_1.846206	1.84621	-	-0.000249	1.97328	0.006922	0.0960307	0.436202	TRUE
chrM	285	294	footprints_9_-0.102725_1.024438	1.02444	+	-0.102725	1.09291	-0.098568	0.0933472	0.436306	TRUE
chrM	9701	9709	footprints_8_-0.007838_1.772437	1.77244	-	-0.007838	1.89161	0.012962	0.0938819	0.4365	TRUE
chrM	223	242	footprints_19_-0.005809_1.643823	1.64382	+	-0.005809	1.75447	0.04104	0.0939828	0.436819	TRUE
chrM	2890	2914	footprints_24_-0.001260_1.594921	1.59492	-	-0.00126	1.69977	0.010443	0.0918546	0.437878	TRUE
chrM	3860	3876	footprints_16_0.215865_0.516336	0.516336	+	0.215865	1.35987	0.456715	1.39709	0.43925	TRUE
chrM	7360	7371	footprints_11_-0.010948_1.801096	1.8011	-	-0.010948	1.9041	-0.005341	0.0802357	0.446984	TRUE
chrM	10329	10359	footprints_30_-0.074508_0.745937	0.745937	+	-0.074508	1.78639	0.020517	1.25992	0.4485	TRUE
chrM	11111	11142	footprints_31_-0.126162_0.558725	0.558725	+	-0.126162	1.74395	-0.007593	1.64215	0.449	TRUE
chrM	14798	14824	footprints_26_-0.006436_1.779121	1.77912	-	-0.006436	1.87603	0.014942	0.0765144	0.449437	TRUE
chrM	2248	2288	footprints_40_-0.003763_1.832713	1.83271	-	-0.003763	1.92955	0.004151	0.0742828	0.450254	TRUE
chrM	14706	14714	footprints_8_0.015303_1.922600	1.9226	-	0.015303	2.0204	0.026232	0.0715787	0.451666	TRUE
chrM	5077	5086	footprints_9_0.013753_1.516950	1.51695	-	0.013753	1.59416	0.030113	0.071622	0.452056	TRUE
chrM	4084	4110	footprints_26_-0.088392_0.918501	0.918501	+	-0.088392	2.16085	0.004241	1.23425	0.455333	TRUE
chrM	3954	3988	footprints_34_-0.022999_0.715481	0.715481	+	-0.022999	1.77922	-0.003311	1.31426	0.457167	TRUE
chrM	16121	16155	footprints_34_-0.048202_1.150052	1.15005	-	-0.048202	1.20255	-0.006211	0.0644026	0.457468	TRUE
chrM	8284	8293	footprints_9_-0.014222_1.692293	1.69229	-	-0.014222	1.76972	-0.011623	0.0645393	0.457758	TRUE
chrM	4089	4109	footprints_20_-0.004516_1.840511	1.84051	-	-0.004516	1.91431	0.009243	0.0567166	0.464134	TRUE
chrM	9000	9023	footprints_23_-0.136761_0.547583	0.547583	+	-0.136761	1.3935	-0.055899	1.34756	0.4642	TRUE
chrM	7701	7714	footprints_13_-0.422900_0.549077	0.549077	+	-0.4229	0.570525	-0.314438	0.0552816	0.465703	TRUE
chrM	3912	3947	footprints_35_-0.294126_0.788131	0.788131	+	-0.294126	2.25165	-0.024274	1.51447	0.467	TRUE
chrM	15988	16024	footprints_36_-0.007418_1.925790	1.92579	+	-0.007418	1.99625	-0.000816	0.0518391	0.469137	TRUE
chrM	3429	3443	footprints_14_-0.010791_1.847375	1.84737	-	-0.010791	1.91065	-0.005118	0.0485883	0.472857	TRUE
chrM	9285	9299	footprints_14_-0.006451_1.860383	1.86038	-	-0.006451	1.92413	-0.002625	0.0486089	0.473292	TRUE
chrM	13562	13570	footprints_8_-0.003763_1.700490	1.70049	-	-0.003763	1.75609	0	0.0464171	0.474534	TRUE
chrM	2570	2595	footprints_25_-0.007148_1.838163	1.83816	-	-0.007148	1.89702	-0.001792	0.0454694	0.475398	TRUE
chrM	4322	4338	footprints_16_-0.005645_1.824843	1.82484	-	-0.005645	1.88159	-0.001895	0.0441761	0.476175	TRUE
chrM	1600	1617	footprints_17_-0.003552_0.938640	0.93864	+	-0.003552	0.964895	0.022629	0.0398	0.481365	TRUE
chrM	6464	6474	footprints_10_-0.426708_0.625597	0.625597	+	-0.426708	1.51225	-0.096791	1.27339	0.481714	TRUE
chrM	7927	7959	footprints_32_-0.094391_0.471371	0.471371	+	-0.094391	1.27564	0.066992	1.43629	0.484	TRUE
chrM	7063	7099	footprints_36_-0.002975_1.738390	1.73839	-	-0.002975	1.76909	-0.001077	0.0252548	0.496927	TRUE
chrM	97	134	footprints_37_-0.003202_1.854939	1.85494	-	-0.003202	1.88469	0	0.022954	0.498724	TRUE
chrM	11705	11719	footprints_14_-0.000976_1.728369	1.72837	-	-0.000976	1.74886	0.004025	0.0170044	0.505623	TRUE
chrM	5016	5032	footprints_16_0.001912_1.369775	1.36977	-	0.001912	1.37896	0.003611	0.00964272	0.513423	TRUE
chrM	11189	11197	footprints_8_-0.436525_0.911089	0.911089	+	-0.436525	0.916565	-0.331043	0.0086452	0.513824	TRUE
chrM	5135	5159	footprints_24_-0.402919_0.561731	0.561731	-	-0.402919	0.56467	-0.247699	0.00752856	0.513896	TRUE
chrM	5909	5920	footprints_11_-0.069730_1.680573	1.68057	-	-0.06973	1.66617	-0.055032	-0.012415	0.53812	TRUE
chrM	15909	15920	footprints_11_-0.005474_1.859933	1.85993	+	-0.005474	1.84219	0	-0.0138304	0.539556	TRUE
chrM	2517	2526	footprints_9_-0.518674_0.536357	0.536357	+	-0.518674	0.524591	-0.496587	-0.0320005	0.561419	TRUE
chrM	1335	1347	footprints_12_-0.079524_1.585920	1.58592	+	-0.079524	1.5155	-0.058021	-0.0655271	0.599972	TRUE
chrM	6105	6139	footprints_34_-0.433803_0.878275	0.878275	+	-0.433803	0.838027	-0.418914	-0.067676	0.601586	TRUE
chrM	214	222	footprints_8_0.012837_1.721425	1.72142	+	0.012837	1.62746	0.074358	-0.0809821	0.6171	TRUE
chrM	165	183	footprints_18_0.090603_1.015882	1.01588	+	0.090603	0.959664	0.110858	-0.0821316	0.617417	TRUE
chrM	7023	7031	footprints_8_-0.142028_1.399958	1.39996	+	-0.142028	1.307	-0.138907	-0.0991222	0.636785	TRUE
chrM	3705	3728	footprints_23_0.000084_1.151703	1.1517	+	8.4e-05	1.04965	0.06887	-0.133855	0.675521	TRUE
chrM	5225	5233	footprints_8_0.457895_0.691666	0.691666	-	0.457895	0.61804	0.672926	-0.162375	0.704884	TRUE
chrM	9829	9843	footprints_14_-0.033594_0.983946	0.983946	+	-0.033594	0.869318	0.077646	-0.178695	0.720227	TRUE
chrM	975	998	footprints_23_0.034583_1.166059	1.16606	+	0.034583	1.02574	0.037512	-0.184969	0.725288	TRUE
chrM	999	1023	footprints_24_-0.040602_0.802652	0.802652	+	-0.040602	0.610324	-0.029154	-0.395199	0.867013	TRUE
Chr	Start	End	Name	Fscore	Strand	CentreCscore	KOFscore	KOCentreCscore	log2FC_Fscore	FDR_norm	KO > WT?
chrM	12611	12634	footprints_23_0.009300_1.336264	1.33626	-	0.0093	2.57837	-0.028472	0.948256	0.304423	FALSE
chrM	14445	14461	footprints_16_0.000771_0.927200	0.9272	+	0.000771	1.92794	-0.024179	1.0561	0.304438	FALSE
chrM	14943	14952	footprints_9_0.165968_1.223715	1.22372	+	0.165968	2.25061	0.080088	0.879046	0.305143	FALSE
chrM	4534	4567	footprints_33_0.091959_0.945568	0.945568	+	0.091959	1.79893	0.032265	0.927889	0.315364	FALSE
chrM	11369	11392	footprints_23_0.097812_0.828143	0.828143	+	0.097812	1.73269	0.016902	1.06506	0.321828	FALSE
chrM	11070	11101	footprints_31_0.042469_0.808898	0.808898	+	0.042469	1.49865	0.029556	0.889634	0.324333	FALSE
chrM	15143	15179	footprints_36_-0.028171_0.427575	0.427575	+	-0.028171	0.757141	-0.099258	0.824384	0.325217	FALSE
chrM	12570	12603	footprints_33_0.058176_0.764309	0.764309	+	0.058176	1.61089	0.02468	1.07563	0.329778	FALSE
chrM	2876	2907	footprints_31_0.094741_1.033219	1.03322	+	0.094741	1.80642	0.037879	0.805986	0.331102	FALSE
chrM	9026	9055	footprints_29_0.022245_0.830594	0.830594	+	0.022245	1.802	-0.010424	1.11738	0.3315	FALSE
chrM	12055	12084	footprints_29_0.012429_1.532529	1.53253	-	0.012429	2.58135	-0.041941	0.752212	0.332128	FALSE
chrM	3500	3523	footprints_23_0.040319_1.098331	1.09833	+	0.040319	1.92097	0.016156	0.806521	0.334069	FALSE
chrM	3811	3842	footprints_31_0.097215_0.584188	0.584188	+	0.097215	0.995975	0.065008	0.769677	0.33772	FALSE
chrM	10503	10515	footprints_12_0.042271_1.056762	1.05676	+	0.042271	1.81056	0.013302	0.776785	0.338412	FALSE
chrM	13966	13991	footprints_25_0.055343_1.139904	1.1399	+	0.055343	1.57687	0.019649	0.468149	0.338593	FALSE
chrM	4739	4747	footprints_8_0.026207_1.414690	1.41469	+	0.026207	2.0228	0	0.515869	0.338755	FALSE
chrM	13990	14010	footprints_20_-0.001565_1.754168	1.75417	-	-0.001565	2.42725	-0.02045	0.468536	0.339134	FALSE
chrM	5070	5088	footprints_18_0.034529_1.557672	1.55767	+	0.034529	2.22805	-0.004381	0.516391	0.339388	FALSE
chrM	7133	7165	footprints_32_0.045070_1.296563	1.29656	+	0.04507	1.85818	0.011629	0.519196	0.339551	FALSE
chrM	12811	12827	footprints_16_-0.295913_0.879230	0.87923	-	-0.295913	1.4898	-0.302719	0.76081	0.339699	FALSE
chrM	15032	15046	footprints_14_0.005552_1.388868	1.38887	-	0.005552	2.05918	-0.016171	0.56816	0.339745	FALSE
chrM	8329	8341	footprints_12_-0.001837_1.043780	1.04378	+	-0.001837	1.53112	-0.031433	0.55277	0.339871	FALSE
chrM	4701	4714	footprints_13_0.114520_1.147512	1.14751	+	0.11452	1.70514	0.019464	0.571385	0.340175	FALSE
chrM	4201	4220	footprints_19_0.051525_1.406454	1.40645	+	0.051525	2.09152	0.023703	0.572487	0.340273	FALSE
chrM	7102	7140	footprints_38_0.009329_1.580944	1.58094	-	0.009329	2.19124	-0.008744	0.470959	0.340309	FALSE
chrM	14073	14082	footprints_9_0.113466_0.992536	0.992536	+	0.113466	1.46013	0.035723	0.556905	0.340362	FALSE
chrM	8682	8692	footprints_10_0.048199_1.495267	1.49527	-	0.048199	2.08802	0.030517	0.481735	0.340865	FALSE
chrM	11291	11327	footprints_36_-0.003980_1.682993	1.68299	-	-0.00398	2.33309	-0.025488	0.471213	0.341028	FALSE
chrM	3476	3516	footprints_40_-0.012515_1.603659	1.60366	-	-0.012515	2.37401	-0.023331	0.56596	0.341086	FALSE
chrM	11537	11545	footprints_8_-0.040224_1.555439	1.55544	-	-0.040224	2.28362	-0.096601	0.553998	0.341229	FALSE
chrM	1506	1518	footprints_12_0.142065_1.482226	1.48223	+	0.142065	2.20687	0.066509	0.574236	0.341243	FALSE
chrM	7293	7319	footprints_26_-0.251931_0.585634	0.585634	+	-0.251931	0.861663	-0.253908	0.557124	0.341588	FALSE
chrM	3631	3661	footprints_30_0.009976_1.389080	1.38908	+	0.009976	1.96605	0.009053	0.501172	0.341656	FALSE
chrM	9619	9649	footprints_30_0.088733_1.155669	1.15567	+	0.088733	1.65907	0.00616	0.521642	0.341728	FALSE
chrM	4381	4394	footprints_13_-0.089506_1.359093	1.35909	+	-0.089506	1.88779	-0.102396	0.474053	0.341782	FALSE
chrM	14913	14940	footprints_27_0.027536_1.243883	1.24388	+	0.027536	2.13119	0.024758	0.776809	0.341927	FALSE
chrM	11261	11285	footprints_24_0.016575_1.169871	1.16987	+	0.016575	1.62863	-0.015413	0.477307	0.342062	FALSE
chrM	12980	12988	footprints_8_-0.021340_1.502868	1.50287	-	-0.02134	2.08832	-0.036871	0.474622	0.342177	FALSE
chrM	10193	10202	footprints_9_0.049274_1.038075	1.03808	+	0.049274	1.43976	-0.003778	0.47192	0.342268	FALSE
chrM	15121	15136	footprints_15_0.054127_0.849662	0.849662	+	0.054127	1.25367	-0.008657	0.561196	0.342277	FALSE
chrM	12156	12166	footprints_10_0.012354_1.535407	1.53541	-	0.012354	2.17331	0.003659	0.501271	0.342765	FALSE
chrM	809	820	footprints_11_-0.144183_1.022411	1.02241	+	-0.144183	1.52232	-0.177908	0.574301	0.342775	FALSE
chrM	12636	12663	footprints_27_0.015867_1.533216	1.53322	-	0.015867	2.25591	-0.018255	0.557146	0.343066	FALSE
chrM	12022	12044	footprints_22_0.070062_1.029377	1.02938	+	0.070062	1.4136	0.04819	0.457604	0.343364	FALSE
chrM	13908	13948	footprints_40_-0.044785_1.506714	1.50671	-	-0.044785	2.16407	-0.063307	0.522341	0.343436	FALSE
chrM	555	566	footprints_11_-0.051089_0.838415	0.838415	+	-0.051089	1.19248	-0.177322	0.508226	0.34352	FALSE
chrM	13676	13697	footprints_21_-0.078922_1.360386	1.36039	-	-0.078922	1.911	-0.175141	0.490315	0.343716	FALSE
chrM	2917	2936	footprints_19_0.017757_1.059504	1.0595	+	0.017757	1.52817	-0.006574	0.52842	0.343743	FALSE
chrM	12023	12053	footprints_30_-0.005654_1.458309	1.45831	-	-0.005654	2.04336	-0.065231	0.486649	0.34377	FALSE
chrM	13495	13521	footprints_26_0.010669_1.425024	1.42502	+	0.010669	2.01721	0.003722	0.501377	0.343861	FALSE
chrM	13767	13803	footprints_36_0.070620_1.319173	1.31917	+	0.07062	1.90102	0.027482	0.527137	0.343937	FALSE
chrM	2164	2175	footprints_11_-0.005003_1.466930	1.46693	+	-0.005003	2.1421	-0.010863	0.546228	0.344335	FALSE
chrM	199	207	footprints_8_0.049118_1.327584	1.32758	+	0.049118	2.01783	-0.038595	0.604002	0.344529	FALSE
chrM	3103	3132	footprints_29_-0.002904_1.711042	1.71104	-	-0.002904	2.46822	-0.019733	0.528596	0.344893	FALSE
chrM	9030	9054	footprints_24_-0.041263_1.559390	1.55939	-	-0.041263	2.27436	-0.042729	0.544481	0.345215	FALSE
chrM	13568	13585	footprints_17_0.055676_1.277950	1.27795	+	0.055676	1.80992	0.017006	0.502093	0.345435	FALSE
chrM	4762	4780	footprints_18_0.091524_0.835546	0.835546	+	0.091524	1.26693	-0.009356	0.600541	0.345571	FALSE
chrM	15945	15959	footprints_14_-0.007777_1.310378	1.31038	-	-0.007777	1.95832	-0.032748	0.579636	0.345618	FALSE
chrM	14029	14067	footprints_38_0.019663_1.088951	1.08895	+	0.019663	1.57356	0.005026	0.531089	0.345743	FALSE
chrM	13197	13210	footprints_13_-0.004208_1.393149	1.39315	+	-0.004208	1.97372	-0.004519	0.502569	0.346065	FALSE
chrM	11000	11008	footprints_8_0.003799_1.614980	1.61498	-	0.003799	2.2117	-0.021683	0.45364	0.346196	FALSE
chrM	13601	13629	footprints_28_0.087579_1.151558	1.15156	+	0.087579	1.54407	0.021512	0.42315	0.346272	FALSE
chrM	3214	3242	footprints_28_-0.010205_1.344213	1.34421	-	-0.010205	1.82508	-0.024409	0.4412	0.346308	FALSE
chrM	8731	8759	footprints_28_0.034022_1.381656	1.38166	+	0.034022	1.88878	0.033251	0.45106	0.346325	FALSE
chrM	6075	6114	footprints_39_-0.000158_1.706918	1.70692	-	-0.000158	2.40188	-0.005624	0.492771	0.346439	FALSE
chrM	15214	15231	footprints_17_0.001272_1.686078	1.68608	-	0.001272	2.29832	-0.027833	0.44691	0.346459	FALSE
chrM	1166	1175	footprints_9_-0.161076_1.338354	1.33835	+	-0.161076	1.99401	-0.179315	0.575211	0.346481	FALSE
chrM	7340	7351	footprints_11_0.001302_1.133078	1.13308	+	0.001302	1.69714	-0.076272	0.582854	0.346529	FALSE
chrM	5022	5031	footprints_9_0.087591_1.359540	1.35954	+	0.087591	1.85894	0.005374	0.451361	0.346964	FALSE
chrM	1579	1597	footprints_18_0.162359_1.128834	1.12883	+	0.162359	1.51077	0.068194	0.420453	0.346987	FALSE
chrM	3772	3787	footprints_15_0.025144_0.696051	0.696051	-	0.025144	0.95335	0.024093	0.453813	0.347033	FALSE
chrM	16078	16092	footprints_14_0.047962_1.557171	1.55717	-	0.047962	2.19164	0.047376	0.493084	0.347269	FALSE
chrM	5322	5348	footprints_26_-0.012655_1.456944	1.45694	-	-0.012655	2.10805	-0.023898	0.532964	0.347398	FALSE
chrM	10595	10624	footprints_29_0.048312_1.507769	1.50777	+	0.048312	2.2925	0.004071	0.604505	0.347492	FALSE
chrM	10380	10419	footprints_39_0.005313_1.513687	1.51369	-	0.005313	2.07033	-0.018045	0.451791	0.347492	FALSE
chrM	11506	11514	footprints_8_0.118560_1.402349	1.40235	+	0.11856	1.89155	0.040787	0.431722	0.347547	FALSE
chrM	6876	6884	footprints_8_0.061995_0.968435	0.968435	+	0.061995	1.40212	0.049688	0.533882	0.347624	FALSE
chrM	4630	4652	footprints_22_0.109938_1.417205	1.41721	+	0.109938	1.91974	0.055382	0.437859	0.347731	FALSE
chrM	4946	4981	footprints_35_0.026886_1.439750	1.43975	-	0.026886	1.94369	-0.004679	0.432983	0.347857	FALSE
chrM	12378	12387	footprints_9_0.078956_1.406814	1.40681	+	0.078956	1.90446	0.042562	0.436948	0.347875	FALSE
chrM	14130	14140	footprints_10_0.022336_1.466045	1.46605	+	0.022336	2	0	0.448071	0.347964	FALSE
chrM	15859	15885	footprints_26_0.003207_1.546669	1.54667	+	0.003207	2.07499	-0.003389	0.423943	0.348043	FALSE
chrM	627	661	footprints_34_-0.099759_1.050982	1.05098	+	-0.099759	1.58994	-0.117126	0.597233	0.348276	FALSE
chrM	4919	4944	footprints_25_-0.001444_1.633177	1.63318	-	-0.001444	2.22888	-0.008151	0.448637	0.348351	FALSE
chrM	8654	8662	footprints_8_-0.049962_1.495108	1.49511	-	-0.049962	2.00646	-0.061056	0.424402	0.348368	FALSE
chrM	6887	6909	footprints_22_0.166661_0.818049	0.818049	+	0.166661	1.23373	0.12404	0.592766	0.348795	FALSE
chrM	13720	13738	footprints_18_0.015662_1.413863	1.41386	+	0.015662	1.90233	-0.000577	0.428127	0.349235	FALSE
chrM	9466	9475	footprints_9_0.069245_1.542669	1.54267	+	0.069245	2.03216	0.043402	0.397587	0.349349	FALSE
chrM	11147	11172	footprints_25_-0.033419_1.569378	1.56938	-	-0.033419	2.06593	-0.042413	0.396601	0.349731	FALSE
chrM	4400	4416	footprints_16_-0.242844_1.097772	1.09777	+	-0.242844	1.47737	-0.284441	0.428455	0.349772	FALSE
chrM	11440	11454	footprints_14_-0.028793_1.772556	1.77256	-	-0.028793	2.33107	-0.031685	0.395164	0.349862	FALSE
chrM	13353	13362	footprints_9_-0.055698_1.560630	1.56063	-	-0.055698	2.05308	-0.072151	0.395661	0.350101	FALSE
chrM	8504	8524	footprints_20_0.048832_0.927134	0.927134	+	0.048832	1.2281	0.031579	0.405583	0.350501	FALSE
chrM	4849	4859	footprints_10_-0.011481_1.600511	1.60051	-	-0.011481	2.12856	-0.017927	0.411344	0.351188	FALSE
chrM	7413	7424	footprints_11_0.101512_1.556102	1.5561	+	0.101512	2.03799	-0.104769	0.389208	0.351326	FALSE
chrM	11323	11355	footprints_32_0.091404_1.271984	1.27198	+	0.091404	1.93555	0.034022	0.605661	0.351712	FALSE
chrM	15366	15389	footprints_23_0.215701_1.043271	1.04327	+	0.215701	1.38412	0.11087	0.407859	0.352073	FALSE
chrM	15005	15029	footprints_24_-0.003923_1.420050	1.42005	-	-0.003923	2.16247	-0.020783	0.606736	0.35223	FALSE
chrM	13481	13493	footprints_12_0.075838_1.486810	1.48681	+	0.075838	1.94056	0.008064	0.384253	0.353449	FALSE
chrM	3518	3527	footprints_9_0.020662_1.771434	1.77143	-	0.020662	2.31216	-0.052844	0.38432	0.354194	FALSE
chrM	5037	5067	footprints_30_0.018814_1.284678	1.28468	+	0.018814	1.96206	-0.005747	0.610965	0.354341	FALSE
chrM	14140	14164	footprints_24_0.001676_1.297223	1.29722	-	0.001676	1.68975	-0.008968	0.381385	0.35477	FALSE
chrM	4898	4919	footprints_21_-0.045753_1.371032	1.37103	+	-0.045753	1.78976	-0.06699	0.384501	0.354823	FALSE
chrM	10392	10400	footprints_8_0.042362_1.409335	1.40934	+	0.042362	1.82829	0.008098	0.375484	0.354914	FALSE
chrM	15537	15554	footprints_17_0.026606_1.476426	1.47643	-	0.026606	1.91778	-0.02109	0.377326	0.355044	FALSE
chrM	6904	6922	footprints_18_0.163193_0.474466	0.474466	-	0.163193	0.615981	0.060247	0.376581	0.355156	FALSE
chrM	4885	4897	footprints_12_0.045772_1.397999	1.398	+	0.045772	1.80066	-0.016805	0.365165	0.355383	FALSE
chrM	8642	8651	footprints_9_0.012013_1.713822	1.71382	-	0.012013	2.21108	-0.036522	0.367532	0.355576	FALSE
chrM	14602	14610	footprints_8_-0.008574_1.514671	1.51467	-	-0.008574	1.95488	-0.029695	0.368077	0.35567	FALSE
chrM	15341	15354	footprints_13_0.035482_1.605256	1.60526	-	0.035482	2.08248	0.012628	0.375501	0.35573	FALSE
chrM	8812	8824	footprints_12_-0.002509_1.687751	1.68775	-	-0.002509	2.17908	-0.007189	0.368617	0.355789	FALSE
chrM	1227	1235	footprints_8_0.003260_1.499187	1.49919	+	0.00326	1.94911	-0.002259	0.378634	0.355833	FALSE
chrM	15745	15755	footprints_10_-0.115839_1.079433	1.07943	-	-0.115839	1.65345	-0.135826	0.615209	0.356457	FALSE
chrM	126	145	footprints_19_0.040701_1.003946	1.00395	+	0.040701	1.30525	0.040184	0.378646	0.356658	FALSE
chrM	53	63	footprints_10_0.009232_1.206343	1.20634	+	0.009232	1.49133	-0.004457	0.305957	0.357217	FALSE
chrM	4226	4241	footprints_15_-0.019742_1.480110	1.48011	+	-0.019742	1.90236	-0.022688	0.362088	0.357684	FALSE
chrM	10324	10346	footprints_22_0.001406_1.715917	1.71592	-	0.001406	2.18163	-0.002193	0.346425	0.358141	FALSE
chrM	3468	3490	footprints_22_-0.028906_0.567863	0.567863	+	-0.028906	1.31243	-0.091349	1.20863	0.358231	FALSE
chrM	8163	8180	footprints_17_-0.003473_1.754069	1.75407	-	-0.003473	2.16653	-0.00853	0.304678	0.358255	FALSE
chrM	5970	5981	footprints_11_-0.025249_1.594272	1.59427	-	-0.025249	1.97616	-0.071544	0.309798	0.358828	FALSE
chrM	12455	12487	footprints_32_-0.025684_1.232230	1.23223	-	-0.025684	1.90047	-0.081505	0.625088	0.35921	FALSE
chrM	15783	15791	footprints_8_0.000000_1.582361	1.58236	-	0	2.01228	-0.003672	0.34675	0.359233	FALSE
chrM	8530	8538	footprints_8_0.046396_1.426819	1.42682	+	0.046396	1.75887	-0.005798	0.301851	0.359303	FALSE
chrM	3403	3412	footprints_9_-0.083188_1.632797	1.6328	-	-0.083188	2.02832	-0.086483	0.312938	0.359462	FALSE
chrM	6128	6160	footprints_32_-0.001882_1.636287	1.63629	-	-0.001882	2.05717	-0.002696	0.330235	0.359807	FALSE
chrM	12368	12378	footprints_10_-0.146511_1.073323	1.07332	-	-0.146511	1.34533	-0.199623	0.325875	0.359855	FALSE
chrM	15699	15708	footprints_9_-0.282287_1.067676	1.06768	-	-0.282287	1.31619	-0.32352	0.301894	0.359901	FALSE
chrM	11619	11649	footprints_30_0.001956_1.618048	1.61805	-	0.001956	2.03183	0.001933	0.328523	0.359909	FALSE
chrM	10837	10871	footprints_34_0.000696_1.599111	1.59911	-	0.000696	2.04359	-0.055371	0.353832	0.359922	FALSE
chrM	14764	14783	footprints_19_0.006596_1.512638	1.51264	-	0.006596	1.8792	0.003287	0.313049	0.359981	FALSE
chrM	10095	10115	footprints_20_0.011195_1.481949	1.48195	-	0.011195	1.84891	-0.005553	0.31918	0.36005	FALSE
chrM	507	535	footprints_28_0.018896_1.510631	1.51063	+	0.018896	1.87452	-0.008489	0.311367	0.360088	FALSE
chrM	13935	13965	footprints_30_0.050950_1.456392	1.45639	+	0.05095	1.82722	0.014633	0.327254	0.360195	FALSE
chrM	12414	12425	footprints_11_-0.112453_1.442267	1.44227	-	-0.112453	2.25835	-0.148829	0.646929	0.360196	FALSE
chrM	6342	6380	footprints_38_0.012733_1.543012	1.54301	-	0.012733	1.93431	0.007785	0.326072	0.360273	FALSE
chrM	10876	10892	footprints_16_-0.007153_1.730576	1.73058	-	-0.007153	2.17029	-0.011529	0.326638	0.360297	FALSE
chrM	13028	13045	footprints_17_0.020996_1.541567	1.54157	-	0.020996	1.95702	0.00677	0.344259	0.360347	FALSE
chrM	1889	1897	footprints_8_0.056862_1.706929	1.70693	-	0.056862	2.1185	0.035722	0.311639	0.360397	FALSE
chrM	544	553	footprints_9_0.148036_1.349296	1.3493	+	0.148036	1.71225	-0.144816	0.343685	0.360398	FALSE
chrM	6740	6779	footprints_39_0.053478_1.217745	1.21775	+	0.053478	1.52932	0.03673	0.328675	0.360405	FALSE
chrM	12232	12251	footprints_19_-0.050514_1.618471	1.61847	-	-0.050514	2.03478	-0.063614	0.330241	0.360515	FALSE
chrM	4433	4464	footprints_31_-0.001916_1.547060	1.54706	-	-0.001916	1.9457	-0.004675	0.330759	0.360522	FALSE
chrM	14370	14381	footprints_11_0.027768_1.330713	1.33071	+	0.027768	1.65674	-0.009104	0.316149	0.360586	FALSE
chrM	417	429	footprints_12_0.013284_1.688772	1.68877	-	0.013284	2.11913	0.010512	0.327495	0.360599	FALSE
chrM	12721	12729	footprints_8_0.006046_1.622237	1.62224	-	0.006046	2.01754	-0.016295	0.314613	0.360677	FALSE
chrM	10961	10972	footprints_11_0.088389_1.420951	1.42095	+	0.088389	1.80855	0.00695	0.347976	0.360697	FALSE
chrM	5212	5225	footprints_13_0.015290_1.604841	1.60484	+	0.01529	2.00224	0.011874	0.319181	0.360741	FALSE
chrM	5478	5491	footprints_13_0.180995_1.080568	1.08057	+	0.180995	1.71187	0.140971	0.663782	0.360888	FALSE
chrM	1966	1995	footprints_29_-0.172351_1.255022	1.25502	+	-0.172351	1.56398	-0.188048	0.31751	0.360891	FALSE
chrM	5308	5319	footprints_11_-0.077614_1.000576	1.00058	-	-0.077614	1.54359	-0.175791	0.625455	0.360898	FALSE
chrM	9723	9731	footprints_8_-0.003619_1.592831	1.59283	+	-0.003619	2.00059	-0.019145	0.328831	0.360913	FALSE
chrM	5304	5317	footprints_13_0.013717_1.402587	1.40259	+	0.013717	2.22459	0.001459	0.665447	0.360965	FALSE
chrM	11249	11259	footprints_10_0.093522_1.579827	1.57983	+	0.093522	1.99303	0.026173	0.335195	0.361104	FALSE
chrM	13462	13485	footprints_23_-0.011730_1.345441	1.34544	-	-0.01173	1.71547	-0.055424	0.350521	0.361151	FALSE
chrM	459	468	footprints_9_0.115714_1.487756	1.48776	+	0.115714	1.87335	-0.056496	0.332483	0.36119	FALSE
chrM	13760	13770	footprints_10_-0.052889_1.319156	1.31916	-	-0.052889	1.67048	-0.055829	0.340649	0.361426	FALSE
chrM	6920	6940	footprints_20_0.034456_0.633064	0.633064	+	0.034456	0.97846	0.010604	0.628162	0.36147	FALSE
chrM	13834	13853	footprints_19_-0.216287_1.095088	1.09509	-	-0.216287	1.38431	-0.365144	0.338125	0.361771	FALSE
chrM	9007	9026	footprints_19_0.001290_1.723678	1.72368	-	0.00129	2.15395	-0.008082	0.321494	0.361932	FALSE
chrM	3422	3438	footprints_16_0.001116_1.506750	1.50675	+	0.001116	1.89927	-0.016407	0.334003	0.362	FALSE
chrM	14071	14079	footprints_8_0.000000_1.633077	1.63308	-	0	2.0623	0	0.336661	0.362172	FALSE
chrM	9217	9253	footprints_36_-0.002168_1.769939	1.76994	-	-0.002168	2.24217	-0.006296	0.341196	0.362232	FALSE
chrM	12879	12890	footprints_11_-0.116652_1.237552	1.23755	-	-0.116652	1.94695	-0.179318	0.653724	0.362439	FALSE
chrM	13441	13453	footprints_12_0.015428_1.603960	1.60396	+	0.015428	2.00153	0.014333	0.319464	0.36244	FALSE
chrM	8920	8928	footprints_8_-0.077275_1.778267	1.77827	-	-0.077275	2.2532	-0.137819	0.341503	0.362594	FALSE
chrM	16134	16151	footprints_17_0.004325_1.541756	1.54176	+	0.004325	1.94207	0	0.333024	0.362637	FALSE
chrM	8126	8153	footprints_27_0.004258_1.679251	1.67925	-	0.004258	2.04288	-0.000578	0.282789	0.362895	FALSE
chrM	13545	13559	footprints_14_0.033831_1.655669	1.65567	+	0.033831	2.03268	0.019804	0.295971	0.362986	FALSE
chrM	10365	10378	footprints_13_0.056835_1.727561	1.72756	-	0.056835	2.1062	-0.028676	0.285909	0.363077	FALSE
chrM	6419	6436	footprints_17_0.018432_1.079592	1.07959	+	0.018432	1.69199	-0.009866	0.648239	0.363139	FALSE
chrM	13313	13321	footprints_8_-0.106805_1.087909	1.08791	-	-0.106805	1.33597	-0.288057	0.296326	0.363153	FALSE
chrM	5177	5202	footprints_25_-0.048525_1.319536	1.31954	+	-0.048525	1.61875	-0.067036	0.294848	0.363219	FALSE
chrM	10484	10493	footprints_9_-0.063418_1.431864	1.43186	-	-0.063418	1.73363	-0.145296	0.275902	0.36346	FALSE
chrM	4932	4947	footprints_15_0.042109_1.566878	1.56688	+	0.042109	1.91855	0.003866	0.292123	0.363551	FALSE
chrM	4466	4478	footprints_12_0.003948_1.551017	1.55102	-	0.003948	1.89538	-0.016789	0.28927	0.363634	FALSE
chrM	2563	2571	footprints_8_-0.056322_1.022488	1.02249	+	-0.056322	1.2441	-0.113278	0.283019	0.363832	FALSE
chrM	14881	14894	footprints_13_-0.000191_1.718147	1.71815	-	-0.000191	2.09873	-0.012764	0.288662	0.363873	FALSE
chrM	3024	3037	footprints_13_-0.019092_1.591720	1.59172	-	-0.019092	1.95049	-0.027484	0.293249	0.364023	FALSE
chrM	14755	14763	footprints_8_0.001908_1.532524	1.53252	-	0.001908	1.87654	-0.007111	0.292163	0.364135	FALSE
chrM	6587	6617	footprints_30_-0.002437_1.522232	1.52223	-	-0.002437	1.85854	-0.0043	0.287979	0.364147	FALSE
chrM	10297	10323	footprints_26_0.047218_1.172128	1.17213	+	0.047218	1.4246	0.018549	0.281424	0.364171	FALSE
chrM	5724	5732	footprints_8_-0.011520_1.605072	1.60507	-	-0.01152	1.94366	-0.056038	0.276139	0.364353	FALSE
chrM	4614	4627	footprints_13_0.055109_1.320651	1.32065	+	0.055109	1.59763	0.011164	0.274689	0.364393	FALSE
chrM	13047	13074	footprints_27_-0.022042_1.272777	1.27278	-	-0.022042	1.54414	-0.110412	0.278821	0.364508	FALSE
chrM	15593	15608	footprints_15_0.000000_1.680074	1.68007	-	0	2.04463	0	0.283316	0.364697	FALSE
chrM	9428	9438	footprints_10_0.026422_1.687628	1.68763	-	0.026422	2.04391	0.026051	0.276333	0.364714	FALSE
chrM	13528	13546	footprints_18_-0.005791_1.450650	1.45065	-	-0.005791	1.7607	-0.015668	0.279446	0.364992	FALSE
chrM	10974	11013	footprints_39_0.035158_1.332812	1.33281	+	0.035158	1.60968	-0.003511	0.272299	0.365062	FALSE
chrM	14840	14851	footprints_11_0.000987_1.626282	1.62628	-	0.000987	1.97126	-0.025873	0.277544	0.36508	FALSE
chrM	7372	7410	footprints_38_-0.251178_0.662419	0.662419	+	-0.251178	1.03831	-0.277845	0.648423	0.36524	FALSE
chrM	4801	4816	footprints_15_-0.006021_1.684008	1.68401	-	-0.006021	2.02893	-0.013464	0.268818	0.365352	FALSE
chrM	7500	7514	footprints_14_-0.050661_1.134198	1.1342	+	-0.050661	1.369	-0.129136	0.271447	0.365574	FALSE
chrM	13058	13066	footprints_8_0.078377_1.408925	1.40892	+	0.078377	1.6873	-0.033832	0.260124	0.365637	FALSE
chrM	9145	9153	footprints_8_-0.028526_1.551305	1.5513	-	-0.028526	1.8617	-0.045544	0.263134	0.365803	FALSE
chrM	9931	9964	footprints_33_-0.014326_1.694880	1.69488	-	-0.014326	2.02883	-0.015975	0.259466	0.365887	FALSE
chrM	11783	11792	footprints_9_-0.019414_1.604408	1.60441	-	-0.019414	1.91984	-0.031478	0.258948	0.36597	FALSE
chrM	8218	8226	footprints_8_0.220922_1.828306	1.82831	+	0.220922	2.19557	0.163715	0.264087	0.366347	FALSE
chrM	3959	3987	footprints_28_0.005802_1.624470	1.62447	-	0.005802	1.95352	-0.057444	0.266105	0.366538	FALSE
chrM	9530	9542	footprints_12_0.016639_1.335048	1.33505	+	0.016639	2.12442	0.016626	0.670178	0.366759	FALSE
chrM	13602	13621	footprints_19_-0.050314_1.278864	1.27886	-	-0.050314	1.53179	-0.084609	0.260355	0.367107	FALSE
chrM	7442	7451	footprints_9_-0.031645_1.633885	1.63389	-	-0.031645	1.9514	-0.034877	0.256202	0.367238	FALSE
chrM	888	915	footprints_27_-0.132065_1.126309	1.12631	+	-0.132065	1.34382	-0.170742	0.254736	0.367366	FALSE
chrM	8766	8781	footprints_15_-0.142477_0.825561	0.825561	+	-0.142477	0.986413	-0.231834	0.256817	0.367561	FALSE
chrM	12990	13017	footprints_27_0.024920_1.292157	1.29216	-	0.02492	1.53944	-0.028824	0.25262	0.36902	FALSE
chrM	8834	8847	footprints_13_-0.004130_1.565798	1.5658	-	-0.00413	2.51131	-0.005546	0.681539	0.369131	FALSE
chrM	12734	12747	footprints_13_-0.057379_1.550060	1.55006	-	-0.057379	1.84551	-0.098486	0.251697	0.369599	FALSE
chrM	4846	4878	footprints_32_0.007986_1.140887	1.14089	+	0.007986	1.86089	0.001047	0.705835	0.369873	FALSE
chrM	8584	8595	footprints_11_0.037869_1.693514	1.69351	+	0.037869	2.0104	-0.00267	0.247464	0.372459	FALSE
chrM	2029	2047	footprints_18_0.000000_1.679660	1.67966	-	0	1.9925	-0.001632	0.24641	0.372698	FALSE
chrM	4950	4958	footprints_8_-0.303744_0.533707	0.533707	+	-0.303744	0.853435	-0.342454	0.677233	0.372802	FALSE
chrM	13372	13387	footprints_15_-0.150830_1.223130	1.22313	-	-0.15083	1.45016	-0.172433	0.245635	0.373162	FALSE
chrM	13524	13544	footprints_20_0.004960_1.690448	1.69045	+	0.00496	1.99325	-0.001469	0.237716	0.373749	FALSE
chrM	12112	12138	footprints_26_0.001452_1.806094	1.80609	-	0.001452	2.13053	0.000436	0.238339	0.374077	FALSE
chrM	7144	7152	footprints_8_-0.032145_1.576306	1.57631	-	-0.032145	1.85987	-0.080397	0.238655	0.374225	FALSE
chrM	15498	15535	footprints_37_0.019832_1.184529	1.18453	-	0.019832	1.91156	0.009822	0.690435	0.374266	FALSE
chrM	4511	4532	footprints_21_0.052201_1.456523	1.45652	+	0.052201	1.72233	0.011682	0.241836	0.374407	FALSE
chrM	3090	3102	footprints_12_-0.019427_1.561147	1.56115	-	-0.019427	1.84213	-0.061383	0.238765	0.374634	FALSE
chrM	8748	8760	footprints_12_-0.023319_1.570786	1.57079	-	-0.023319	1.85646	-0.049905	0.241064	0.374837	FALSE
chrM	13229	13251	footprints_22_-0.031349_1.506929	1.50693	-	-0.031349	1.78253	-0.100394	0.242317	0.374864	FALSE
chrM	14549	14557	footprints_8_-0.014369_1.497082	1.49708	+	-0.014369	1.76676	-0.149934	0.238952	0.374952	FALSE
chrM	11581	11589	footprints_8_0.044576_1.703262	1.70326	-	0.044576	2.01584	0.02589	0.243081	0.374968	FALSE
chrM	10231	10243	footprints_12_0.078772_1.294039	1.29404	+	0.078772	2.09026	0.012601	0.691803	0.375163	FALSE
chrM	9442	9452	footprints_10_0.000000_1.631967	1.63197	-	0	1.93052	0	0.24238	0.375355	FALSE
chrM	13865	13885	footprints_20_-0.072067_1.352612	1.35261	-	-0.072067	1.5972	-0.171857	0.239799	0.375416	FALSE
chrM	14028	14036	footprints_8_-0.072342_1.066205	1.06621	-	-0.072342	1.25837	-0.134941	0.239074	0.375906	FALSE
chrM	2728	2751	footprints_23_0.046092_1.101691	1.10169	+	0.046092	1.27458	0.045347	0.210301	0.377444	FALSE
chrM	5733	5773	footprints_40_0.025474_1.691588	1.69159	-	0.025474	1.96153	-0.021996	0.213603	0.37765	FALSE
chrM	8791	8811	footprints_20_-0.012846_1.695072	1.69507	-	-0.012846	1.96032	-0.041022	0.209739	0.377704	FALSE
chrM	8671	8680	footprints_9_-0.029464_1.418690	1.41869	-	-0.029464	1.64871	-0.049126	0.216779	0.377724	FALSE
chrM	3375	3391	footprints_16_0.009256_1.765448	1.76545	-	0.009256	2.05327	-0.008286	0.217886	0.377808	FALSE
chrM	13645	13670	footprints_25_-0.024676_1.327284	1.32728	-	-0.024676	1.54065	-0.039576	0.215058	0.377831	FALSE
chrM	4985	5007	footprints_22_0.017470_1.360229	1.36023	-	0.01747	1.57584	-0.000527	0.212272	0.37792	FALSE
chrM	10446	10463	footprints_17_-0.027230_1.491419	1.49142	-	-0.02723	1.72987	-0.075695	0.213975	0.378213	FALSE
chrM	10064	10072	footprints_8_-0.008855_1.560548	1.56055	-	-0.008855	1.81504	-0.102178	0.217945	0.378255	FALSE
chrM	8343	8356	footprints_13_0.128668_1.764037	1.76404	+	0.128668	2.05278	0.051751	0.218696	0.378329	FALSE
chrM	10171	10198	footprints_27_-0.020026_1.636645	1.63664	-	-0.020026	1.89867	-0.026464	0.214249	0.378354	FALSE
chrM	4488	4521	footprints_33_0.001021_1.703174	1.70317	-	0.001021	1.97976	-0.00319	0.217103	0.378385	FALSE
chrM	14011	14026	footprints_15_-0.028891_1.657197	1.6572	-	-0.028891	1.91731	-0.036047	0.210335	0.378423	FALSE
chrM	10378	10386	footprints_8_0.035826_1.600248	1.60025	+	0.035826	1.86834	-0.011016	0.223462	0.378439	FALSE
chrM	6339	6347	footprints_8_0.014719_1.344437	1.34444	+	0.014719	1.57677	0.001827	0.229971	0.378554	FALSE
chrM	11769	11782	footprints_13_0.004352_1.618639	1.61864	-	0.004352	1.88856	-0.056081	0.222507	0.378604	FALSE
chrM	7904	7943	footprints_39_-0.000103_1.603577	1.60358	-	-0.000103	1.86936	-0.00912	0.221248	0.378616	FALSE
chrM	11051	11060	footprints_9_-0.049377_1.588711	1.58871	-	-0.049377	1.85257	-0.084565	0.22167	0.378628	FALSE
chrM	3913	3945	footprints_32_0.001587_1.567670	1.56767	-	0.001587	1.81991	-0.01235	0.215244	0.378643	FALSE
chrM	6442	6475	footprints_33_0.013906_1.663439	1.66344	-	0.013906	1.95359	0.005158	0.231959	0.378686	FALSE
chrM	8949	8957	footprints_8_-0.007527_1.702249	1.70225	-	-0.007527	1.99796	-0.010345	0.231086	0.378728	FALSE
chrM	9811	9844	footprints_33_-0.010327_1.630804	1.6308	-	-0.010327	1.90196	-0.036445	0.2219	0.378876	FALSE
chrM	2049	2073	footprints_24_0.000000_1.700919	1.70092	-	0	1.98876	-0.002448	0.225554	0.378892	FALSE
chrM	9060	9070	footprints_10_-0.000152_1.745448	1.74545	-	-0.000152	2.01659	-0.022915	0.208322	0.379157	FALSE
chrM	16082	16095	footprints_13_-0.001141_1.720830	1.72083	+	-0.001141	2.01231	-0.00226	0.225744	0.37918	FALSE
chrM	11652	11680	footprints_28_0.000000_1.718599	1.7186	-	0	2	0	0.218767	0.379307	FALSE
chrM	10638	10646	footprints_8_0.005672_1.567289	1.56729	-	0.005672	1.80956	-0.017689	0.207366	0.379395	FALSE
chrM	10347	10362	footprints_15_0.000001_1.464292	1.46429	-	1e-06	1.71233	-0.076434	0.22576	0.379708	FALSE
chrM	12353	12363	footprints_10_0.012904_1.589815	1.58981	-	0.012904	1.86225	-0.090104	0.228192	0.379758	FALSE
chrM	147	157	footprints_10_0.000000_1.726446	1.72645	-	0	2.0228	0	0.22855	0.379803	FALSE
chrM	10775	10805	footprints_30_0.012313_1.723276	1.72328	+	0.012313	2.01636	-0.007073	0.226601	0.380251	FALSE
chrM	8958	8966	footprints_8_-0.007527_1.728870	1.72887	-	-0.007527	1.98898	-0.021333	0.202201	0.383293	FALSE
chrM	9320	9329	footprints_9_-0.006690_1.688926	1.68893	-	-0.00669	1.94388	-0.009792	0.202829	0.383521	FALSE
chrM	7235	7246	footprints_11_-0.002300_1.796311	1.79631	-	-0.0023	2.04318	-0.039893	0.185776	0.385555	FALSE
chrM	15466	15495	footprints_29_0.012686_1.465013	1.46501	-	0.012686	1.67497	0.011522	0.19322	0.38567	FALSE
chrM	8553	8567	footprints_14_0.004182_1.740201	1.7402	-	0.004182	1.98021	-0.009992	0.186398	0.385688	FALSE
chrM	15177	15193	footprints_16_-0.014520_1.809951	1.80995	-	-0.01452	2.05899	-0.016545	0.185984	0.385756	FALSE
chrM	4339	4348	footprints_9_-0.010036_1.794104	1.7941	-	-0.010036	2.05159	-0.012849	0.19348	0.385852	FALSE
chrM	7651	7666	footprints_15_-0.055893_1.468275	1.46827	-	-0.055893	1.67373	-0.086164	0.188943	0.385858	FALSE
chrM	13003	13014	footprints_11_0.015614_1.728735	1.72873	+	0.015614	1.97555	-0.005341	0.192541	0.386092	FALSE
chrM	11255	11290	footprints_35_-0.021796_1.646302	1.6463	-	-0.021796	1.88274	-0.044519	0.193605	0.386184	FALSE
chrM	2442	2453	footprints_11_0.000000_1.768611	1.76861	-	0	2.0228	0	0.193738	0.386499	FALSE
chrM	11562	11574	footprints_12_0.053802_1.555590	1.55559	-	0.053802	1.76795	-0.007735	0.184618	0.386559	FALSE
chrM	15395	15404	footprints_9_0.030706_1.700266	1.70027	+	0.030706	1.94813	0	0.196329	0.386666	FALSE
chrM	15224	15234	footprints_10_-0.038725_1.350555	1.35055	+	-0.038725	1.53318	-0.046751	0.182973	0.386702	FALSE
chrM	11409	11433	footprints_24_-0.021841_1.622510	1.62251	-	-0.021841	1.84966	-0.048106	0.189031	0.386728	FALSE
chrM	12283	12294	footprints_11_0.051908_1.590114	1.59011	+	0.051908	1.81273	0.01517	0.189031	0.386728	FALSE
chrM	5868	5882	footprints_14_0.006294_1.453887	1.45389	-	0.006294	1.66902	-0.004735	0.199084	0.386988	FALSE
chrM	13740	13756	footprints_16_-0.101985_1.100691	1.10069	-	-0.101985	1.24992	-0.221233	0.18342	0.387127	FALSE
chrM	5087	5122	footprints_35_0.036124_1.162683	1.16268	-	0.036124	1.32726	-0.011457	0.190993	0.38715	FALSE
chrM	13549	13560	footprints_11_-0.036113_1.506636	1.50664	-	-0.036113	1.72349	-0.054067	0.194005	0.387161	FALSE
chrM	15258	15269	footprints_11_-0.002737_1.753992	1.75399	-	-0.002737	2.00749	-0.010513	0.194754	0.387232	FALSE
chrM	15784	15793	footprints_9_-0.000743_1.735339	1.73534	+	-0.000743	1.97865	-0.009585	0.189297	0.387394	FALSE
chrM	10302	10313	footprints_11_-0.031496_1.545880	1.54588	-	-0.031496	1.77333	-0.054247	0.19803	0.387453	FALSE
chrM	4192	4201	footprints_9_-0.006690_1.636644	1.63664	-	-0.00669	1.87236	-0.007474	0.194116	0.387503	FALSE
chrM	12085	12099	footprints_14_0.002495_1.639233	1.63923	-	0.002495	1.86943	-0.119317	0.189579	0.387519	FALSE
chrM	9544	9569	footprints_25_0.004433_1.610686	1.61069	-	0.004433	1.8464	-0.000458	0.197037	0.387837	FALSE
chrM	9845	9853	footprints_8_0.000000_1.686723	1.68672	-	0	1.90772	0	0.177627	0.388811	FALSE
chrM	10576	10590	footprints_14_-0.006451_1.588078	1.58808	-	-0.006451	1.79679	-0.00826	0.178136	0.389102	FALSE
chrM	8775	8789	footprints_14_-0.011842_1.801662	1.80166	-	-0.011842	2.03574	-0.028578	0.176228	0.389246	FALSE
chrM	3257	3267	footprints_10_-0.059188_1.531311	1.53131	-	-0.059188	1.72898	-0.061113	0.175157	0.389263	FALSE
chrM	1997	2007	footprints_10_-0.437910_0.629190	0.62919	+	-0.43791	0.710188	-0.510035	0.174705	0.389371	FALSE
chrM	10495	10511	footprints_16_-0.022609_1.633184	1.63318	-	-0.022609	1.84425	-0.040053	0.175344	0.389483	FALSE
chrM	7416	7425	footprints_9_-0.003622_1.705631	1.70563	-	-0.003622	1.92748	-0.040234	0.176409	0.389486	FALSE
chrM	8233	8244	footprints_11_-0.004263_1.793847	1.79385	-	-0.004263	2.02738	-0.025766	0.17656	0.389776	FALSE
chrM	8874	8888	footprints_14_-0.020613_1.505698	1.5057	-	-0.020613	1.69838	-0.078493	0.173726	0.390126	FALSE
chrM	2746	2768	footprints_22_0.001552_1.624752	1.62475	-	0.001552	1.83177	-0.047744	0.173019	0.390173	FALSE
chrM	12	48	footprints_36_0.109404_0.405063	0.405063	+	0.109404	0.456696	0.034188	0.173088	0.390561	FALSE
chrM	6257	6295	footprints_38_0.001765_1.589633	1.58963	-	0.001765	1.78857	-0.000325	0.170112	0.39074	FALSE
chrM	11829	11841	footprints_12_-0.048720_1.596330	1.59633	-	-0.04872	1.7938	-0.051155	0.168261	0.391417	FALSE
chrM	12968	12979	footprints_11_-0.078746_1.392551	1.39255	-	-0.078746	1.5605	-0.109777	0.164277	0.394447	FALSE
chrM	5458	5492	footprints_34_0.012057_1.734208	1.73421	-	0.012057	1.94351	0.004342	0.164384	0.394806	FALSE
chrM	11337	11345	footprints_8_0.019591_1.780459	1.78046	-	0.019591	1.99077	0.016509	0.161077	0.396867	FALSE
chrM	10019	10031	footprints_12_-0.031008_1.604024	1.60402	-	-0.031008	1.79278	-0.050073	0.1605	0.397161	FALSE
chrM	13263	13272	footprints_9_-0.323551_1.038363	1.03836	-	-0.323551	1.15989	-0.335922	0.159682	0.397782	FALSE
chrM	1025	1033	footprints_8_0.300736_0.446211	0.446211	+	0.300736	0.496985	0.191175	0.155476	0.400167	FALSE
chrM	12912	12920	footprints_8_-0.058723_1.518917	1.51892	-	-0.058723	1.68725	-0.179763	0.151629	0.402635	FALSE
chrM	8437	8463	footprints_26_-0.010346_1.747543	1.74754	-	-0.010346	1.94308	-0.015603	0.153021	0.402657	FALSE
chrM	3355	3373	footprints_18_-0.020729_1.607628	1.60763	-	-0.020729	1.78707	-0.029078	0.152664	0.402677	FALSE
chrM	12851	12865	footprints_14_-0.000698_1.661511	1.66151	-	-0.000698	1.84345	-0.004542	0.14991	0.403659	FALSE
chrM	11238	11254	footprints_16_0.024461_1.797737	1.79774	-	0.024461	1.99331	-0.004066	0.14898	0.403981	FALSE
chrM	5941	5960	footprints_19_0.007062_1.690824	1.69082	-	0.007062	1.87601	-0.013817	0.149943	0.404095	FALSE
chrM	8207	8220	footprints_13_-0.019086_1.756631	1.75663	-	-0.019086	1.9461	-0.025878	0.147774	0.404106	FALSE
chrM	5585	5598	footprints_13_-0.006798_1.707461	1.70746	-	-0.006798	1.8949	-0.007818	0.150268	0.404124	FALSE
chrM	1906	1943	footprints_37_0.000000_1.824101	1.8241	-	0	2.0228	0	0.149169	0.404203	FALSE
chrM	6709	6731	footprints_22_0.002593_1.681539	1.68154	-	0.002593	1.85928	-0.01329	0.144965	0.405489	FALSE
chrM	15960	15968	footprints_8_0.031619_1.492683	1.49268	-	0.031619	1.65054	0.012605	0.145033	0.40587	FALSE
chrM	2489	2504	footprints_15_-0.389757_0.628942	0.628942	+	-0.389757	0.695887	-0.506747	0.145926	0.406091	FALSE
chrM	5505	5527	footprints_22_0.003957_1.799647	1.79965	-	0.003957	1.98774	-0.00267	0.143415	0.406247	FALSE
chrM	9959	9990	footprints_31_-0.000139_1.633272	1.63327	+	-0.000139	1.80266	-0.008038	0.142364	0.406718	FALSE
chrM	5276	5294	footprints_18_0.061699_1.690780	1.69078	+	0.061699	1.85881	0.023889	0.136693	0.408793	FALSE
chrM	8357	8370	footprints_13_0.082339_1.379788	1.37979	+	0.082339	1.51792	0.017147	0.137645	0.4094	FALSE
chrM	5599	5607	footprints_8_0.010735_1.779435	1.77944	-	0.010735	1.95659	-0.014455	0.136919	0.409443	FALSE
chrM	4180	4191	footprints_11_-0.011965_1.788409	1.78841	-	-0.011965	1.96663	-0.012232	0.137046	0.409765	FALSE
chrM	6657	6669	footprints_12_-0.005172_1.763689	1.76369	-	-0.005172	1.94031	-0.005464	0.137691	0.410293	FALSE
chrM	9701	9714	footprints_13_-0.006452_1.629942	1.62994	+	-0.006452	1.78734	-0.006636	0.132996	0.411652	FALSE
chrM	4145	4179	footprints_34_-0.010346_1.735985	1.73598	-	-0.010346	1.89884	-0.011152	0.129365	0.415214	FALSE
chrM	3455	3465	footprints_10_-0.000652_1.866635	1.86664	-	-0.000652	2.04065	-0.040918	0.128585	0.415798	FALSE
chrM	1438	1470	footprints_32_-0.005523_1.743953	1.74395	+	-0.005523	1.90035	-0.006368	0.123905	0.421305	FALSE
chrM	10709	10728	footprints_19_-0.036644_1.601425	1.60143	-	-0.036644	1.7437	-0.039043	0.122797	0.421952	FALSE
chrM	3556	3581	footprints_25_-0.012339_1.681401	1.6814	-	-0.012339	1.82833	-0.016445	0.120866	0.422163	FALSE
chrM	5349	5361	footprints_12_0.007157_1.743643	1.74364	-	0.007157	1.89676	-0.007189	0.121434	0.422396	FALSE
chrM	14165	14173	footprints_8_0.022382_1.808131	1.80813	-	0.022382	1.96637	-0.011303	0.121039	0.422413	FALSE
chrM	14267	14275	footprints_8_-0.022137_1.843465	1.84346	-	-0.022137	2.0038	-0.022745	0.120316	0.422484	FALSE
chrM	6011	6033	footprints_22_-0.351366_0.853245	0.853245	+	-0.351366	0.92717	-0.357797	0.119874	0.422606	FALSE
chrM	14368	14386	footprints_18_-0.003345_1.753248	1.75325	-	-0.003345	1.89742	-0.00816	0.114013	0.4227	FALSE
chrM	13090	13104	footprints_14_-0.165846_1.210593	1.21059	-	-0.165846	1.31024	-0.338777	0.114115	0.423003	FALSE
chrM	4292	4300	footprints_8_-0.003763_1.717920	1.71792	-	-0.003763	1.86002	-0.010345	0.114657	0.423674	FALSE
chrM	5553	5566	footprints_13_0.000000_1.847076	1.84708	-	0	2	0	0.114757	0.423985	FALSE
chrM	11904	11912	footprints_8_-0.007283_1.676409	1.67641	-	-0.007283	1.80801	-0.011016	0.109024	0.424178	FALSE
chrM	14622	14643	footprints_21_-0.084117_0.938490	0.93849	+	-0.084117	1.01704	-0.106353	0.115959	0.424218	FALSE
chrM	573	583	footprints_10_0.000000_1.871487	1.87149	-	0	2.0228	0	0.11217	0.42436	FALSE
chrM	12102	12111	footprints_9_0.007967_1.656153	1.65615	-	0.007967	1.78545	-0.042449	0.108454	0.42451	FALSE
chrM	11951	11964	footprints_13_0.042554_1.588102	1.5881	-	0.042554	1.71289	-0.006766	0.109131	0.424516	FALSE
chrM	6791	6799	footprints_8_0.000000_1.689752	1.68975	-	0	1.8299	0	0.114953	0.42466	FALSE
chrM	7944	7952	footprints_8_0.000000_1.836790	1.83679	-	0	1.98316	-0.003672	0.110616	0.424702	FALSE
chrM	10598	10609	footprints_11_-0.026720_1.671300	1.6713	-	-0.02672	1.80069	-0.040009	0.10758	0.42486	FALSE
chrM	4244	4259	footprints_15_-0.005891_1.803245	1.80324	-	-0.005891	1.93945	-0.013351	0.105054	0.426525	FALSE
chrM	5493	5504	footprints_11_0.000000_1.783324	1.78332	-	0	1.9166	-0.00267	0.103979	0.42761	FALSE
chrM	2832	2849	footprints_17_0.017439_1.816162	1.81616	-	0.017439	1.94944	-0.011121	0.102165	0.429631	FALSE
chrM	6531	6559	footprints_28_0.016497_1.668880	1.66888	-	0.016497	1.78906	0.008561	0.100324	0.431685	FALSE
chrM	7815	7852	footprints_37_0.002681_1.733752	1.73375	-	0.002681	1.85178	-0.002382	0.0950144	0.435803	FALSE
chrM	1828	1840	footprints_12_-0.079843_1.652086	1.65209	+	-0.079843	1.76546	-0.088639	0.0957545	0.43612	FALSE
chrM	14545	14584	footprints_39_-0.009556_1.577023	1.57702	-	-0.009556	1.68445	-0.010873	0.0950705	0.436195	FALSE
chrM	15201	15212	footprints_11_-0.009775_1.797576	1.79758	-	-0.009775	1.92149	-0.028154	0.0961765	0.436477	FALSE
chrM	4734	4755	footprints_21_0.004089_1.823578	1.82358	-	0.004089	1.94559	0.000785	0.0934336	0.436654	FALSE
chrM	2423	2439	footprints_16_-0.000795_1.615585	1.61559	-	-0.000795	1.72122	-0.008288	0.0913765	0.438111	FALSE
chrM	3381	3389	footprints_8_-0.269403_1.078271	1.07827	+	-0.269403	1.14802	-0.328887	0.090428	0.438539	FALSE
chrM	5613	5624	footprints_11_-0.026892_1.756451	1.75645	-	-0.026892	1.8702	-0.043856	0.0905331	0.438859	FALSE
chrM	11221	11231	footprints_10_-0.077016_1.534094	1.53409	-	-0.077016	1.63157	-0.142258	0.0888731	0.439823	FALSE
chrM	4563	4579	footprints_16_-0.008333_1.762047	1.76205	-	-0.008333	1.8742	-0.05949	0.089024	0.440075	FALSE
chrM	5567	5582	footprints_15_0.000000_1.766272	1.76627	-	0	1.87621	-0.001958	0.087113	0.440838	FALSE
chrM	6504	6529	footprints_25_-0.006017_1.707336	1.70734	-	-0.006017	1.81202	-0.015922	0.0858559	0.441151	FALSE
chrM	5656	5666	footprints_10_0.005577_1.870207	1.87021	-	0.005577	1.98664	-0.005875	0.0871318	0.441277	FALSE
chrM	637	647	footprints_10_0.000000_1.829651	1.82965	-	0	1.94388	0	0.087367	0.441414	FALSE
chrM	2850	2859	footprints_9_0.036348_1.856424	1.85642	-	0.036348	1.9704	0.004912	0.0859594	0.441477	FALSE
chrM	739	748	footprints_9_-0.617812_0.719803	0.719803	+	-0.617812	0.764158	-0.632495	0.0862689	0.441522	FALSE
chrM	5975	5996	footprints_21_-0.244535_1.232692	1.23269	+	-0.244535	1.30635	-0.248815	0.0837346	0.443549	FALSE
chrM	2916	2947	footprints_31_-0.000080_1.589715	1.58971	-	-8e-05	1.68246	-0.004339	0.0818066	0.445271	FALSE
chrM	6387	6398	footprints_11_0.043521_1.967108	1.96711	-	0.043521	2.08199	-0.006744	0.0818891	0.445623	FALSE
chrM	14510	14524	footprints_14_-0.032006_1.748424	1.74842	-	-0.032006	1.84794	-0.041376	0.079862	0.447012	FALSE
chrM	6877	6886	footprints_9_0.000000_1.480831	1.48083	-	0	1.56441	0	0.0792098	0.447019	FALSE
chrM	5667	5677	footprints_10_-0.020513_1.743545	1.74354	-	-0.020513	1.8422	-0.045595	0.0794084	0.447196	FALSE
chrM	1471	1486	footprints_15_0.000000_1.847076	1.84708	+	0	1.94959	0	0.0779268	0.448351	FALSE
chrM	12692	12701	footprints_9_-0.064976_1.448006	1.44801	-	-0.064976	1.52651	-0.126925	0.0761704	0.448996	FALSE
chrM	14864	14874	footprints_10_-0.050156_1.545962	1.54596	-	-0.050156	1.63014	-0.090707	0.0764884	0.449004	FALSE
chrM	11182	11196	footprints_14_-0.079083_1.298753	1.29875	-	-0.079083	1.36966	-0.155875	0.0766907	0.449635	FALSE
chrM	7962	7978	footprints_16_0.035880_0.903069	0.903069	+	0.03588	0.951255	-0.016118	0.0749959	0.449724	FALSE
chrM	12787	12798	footprints_11_-0.004178_1.440571	1.44057	-	-0.004178	1.51773	-0.065102	0.0752734	0.449805	FALSE
chrM	12527	12544	footprints_17_-0.070091_1.161002	1.161	-	-0.070091	1.22193	-0.213843	0.0737876	0.449991	FALSE
chrM	6746	6763	footprints_17_0.006096_1.761399	1.7614	-	0.006096	1.85387	-0.003456	0.0738207	0.450419	FALSE
chrM	1092	1103	footprints_11_0.000000_1.815200	1.8152	-	0	1.90772	0	0.0717217	0.452381	FALSE
chrM	4834	4845	footprints_11_0.156747_1.723199	1.7232	+	0.156747	1.80916	0.040104	0.0702291	0.453035	FALSE
chrM	9154	9188	footprints_34_-0.003201_1.682778	1.68278	-	-0.003201	1.7656	-0.012975	0.0693169	0.453843	FALSE
chrM	5532	5545	footprints_13_0.000000_1.838364	1.83836	-	0	1.92766	0	0.0684304	0.454157	FALSE
chrM	11710	11740	footprints_30_0.038401_1.198771	1.19877	+	0.038401	1.25728	0.025038	0.0687464	0.454173	FALSE
chrM	12145	12153	footprints_8_-0.179001_1.094302	1.0943	-	-0.179001	1.14708	-0.335955	0.0679526	0.454402	FALSE
chrM	3844	3860	footprints_16_-0.003763_1.375677	1.37568	-	-0.003763	1.44083	-0.010899	0.0667553	0.455162	FALSE
chrM	1786	1797	footprints_11_0.000000_1.551084	1.55108	-	0	1.62459	-0.00267	0.0668015	0.45557	FALSE
chrM	3309	3332	footprints_23_-0.004487_1.810844	1.81084	-	-0.004487	1.89067	-0.013328	0.0622323	0.459561	FALSE
chrM	11290	11317	footprints_27_0.063403_1.416349	1.41635	+	0.063403	1.47837	0.023112	0.0618325	0.459673	FALSE
chrM	13966	13979	footprints_13_-0.193790_1.119532	1.11953	-	-0.19379	1.16897	-0.288619	0.062336	0.459888	FALSE
chrM	3601	3609	footprints_8_-0.030098_1.663733	1.66373	-	-0.030098	1.736	-0.071381	0.0613455	0.459893	FALSE
chrM	3896	3904	footprints_8_0.000000_1.652620	1.65262	-	0	1.72258	0	0.0598185	0.461652	FALSE
chrM	14579	14590	footprints_11_0.015615_1.732994	1.73299	+	0.015615	1.80384	0.012903	0.0578055	0.463492	FALSE
chrM	4698	4723	footprints_25_-0.005238_1.766146	1.76615	-	-0.005238	1.83868	-0.024469	0.0580635	0.463596	FALSE
chrM	10051	10059	footprints_8_-0.052535_1.612419	1.61242	-	-0.052535	1.6778	-0.116647	0.0573484	0.4637	FALSE
chrM	10544	10559	footprints_15_-0.024685_1.668327	1.66833	-	-0.024685	1.73262	-0.035667	0.0545557	0.466261	FALSE
chrM	7273	7300	footprints_27_-0.003873_1.830678	1.83068	-	-0.003873	1.89973	-0.016774	0.0534194	0.467389	FALSE
chrM	10199	10218	footprints_19_-0.021932_1.708783	1.70878	-	-0.021932	1.76708	-0.025292	0.0483982	0.472656	FALSE
chrM	12665	12675	footprints_10_0.071793_1.446171	1.44617	-	0.071793	1.49411	-0.120103	0.0470492	0.474115	FALSE
chrM	932	965	footprints_33_0.003140_1.762307	1.76231	-	0.00314	1.8176	0	0.0445726	0.476125	FALSE
chrM	12547	12556	footprints_9_0.036869_1.592183	1.59218	-	0.036869	1.63824	-0.043034	0.0411432	0.479929	FALSE
chrM	2787	2797	footprints_10_-0.020663_1.701885	1.70189	-	-0.020663	1.74628	-0.027498	0.0371489	0.484613	FALSE
chrM	16021	16048	footprints_27_-0.095114_1.432349	1.43235	-	-0.095114	1.46439	-0.104692	0.0319187	0.490473	FALSE
chrM	251	267	footprints_16_0.000000_1.827873	1.82787	-	0	1.86882	-0.003672	0.0319626	0.490903	FALSE
chrM	3894	3905	footprints_11_0.005669_1.472742	1.47274	+	0.005669	1.5061	-0.023455	0.032309	0.490905	FALSE
chrM	13772	13796	footprints_24_-0.010522_1.525214	1.52521	-	-0.010522	1.55659	-0.016555	0.0293819	0.493558	FALSE
chrM	7321	7330	footprints_9_0.038776_1.365713	1.36571	+	0.038776	1.39333	-0.089237	0.0288806	0.49375	FALSE
chrM	3333	3354	footprints_21_0.006582_1.825803	1.8258	-	0.006582	1.86224	0.000985	0.0285056	0.493787	FALSE
chrM	2514	2522	footprints_8_-0.004916_1.713409	1.71341	-	-0.004916	1.74548	-0.006345	0.0267509	0.495773	FALSE
chrM	14093	14107	footprints_14_0.122560_1.144825	1.14482	+	0.12256	1.16497	0.018198	0.0251682	0.496556	FALSE
chrM	8431	8446	footprints_15_-0.423502_0.718713	0.718713	+	-0.423502	0.731155	-0.45605	0.0247615	0.496663	FALSE
chrM	10656	10666	footprints_10_-0.048531_1.677895	1.67789	-	-0.048531	1.70807	-0.059873	0.0257172	0.496768	FALSE
chrM	14715	14730	footprints_15_-0.025175_1.643702	1.6437	-	-0.025175	1.66965	-0.040877	0.0225944	0.498754	FALSE
chrM	1303	1321	footprints_18_-0.087865_1.459762	1.45976	+	-0.087865	1.47809	-0.147338	0.0180029	0.504762	FALSE
chrM	9300	9309	footprints_9_-0.005568_1.685816	1.68582	-	-0.005568	1.70501	-0.010349	0.0163314	0.506063	FALSE
chrM	16167	16178	footprints_11_0.033122_1.825794	1.82579	+	0.033122	1.84509	-0.018524	0.0151695	0.506696	FALSE
chrM	11915	11923	footprints_8_0.191554_1.327181	1.32718	+	0.191554	1.34131	-0.002025	0.0152808	0.507037	FALSE
chrM	7589	7604	footprints_15_0.003881_1.862637	1.86264	-	0.003881	1.87641	-0.035264	0.0106278	0.512547	FALSE
chrM	8825	8833	footprints_8_0.029745_1.852297	1.8523	-	0.029745	1.86328	-0.013266	0.0085275	0.513001	FALSE
chrM	10257	10294	footprints_37_-0.019251_1.776049	1.77605	-	-0.019251	1.78667	-0.034149	0.00860342	0.513391	FALSE
chrM	10693	10701	footprints_8_-0.097541_1.544496	1.5445	-	-0.097541	1.55382	-0.133527	0.00868604	0.514264	FALSE
chrM	15626	15635	footprints_9_-0.005054_1.973859	1.97386	+	-0.005054	1.97771	-0.009792	0.00280904	0.518929	FALSE
chrM	0	9	footprints_9_0.031612_0.731979	0.731979	+	0.031612	0.733529	-0.006908	0.00305174	0.519096	FALSE
chrM	8022	8036	footprints_14_-0.028694_1.695803	1.6958	-	-0.028694	1.69977	-0.041164	0.00337266	0.519147	FALSE
chrM	2874	2887	footprints_13_-0.021838_1.648102	1.6481	-	-0.021838	1.64787	-0.080734	-0.000200473	0.522599	FALSE
chrM	1103	1112	footprints_9_-0.009819_1.692103	1.6921	+	-0.009819	1.6864	-0.015906	-0.00486976	0.528697	FALSE
chrM	7465	7483	footprints_18_-0.017822_1.671041	1.67104	-	-0.017822	1.66246	-0.049328	-0.0074275	0.531781	FALSE
chrM	2093	2104	footprints_11_-0.029702_1.748645	1.74865	-	-0.029702	1.73029	-0.046	-0.0152227	0.541009	FALSE
chrM	13710	13733	footprints_23_-0.039095_1.073947	1.07395	-	-0.039095	1.06176	-0.137856	-0.0164705	0.542222	FALSE
chrM	15143	15157	footprints_14_-0.037764_1.868067	1.86807	-	-0.037764	1.84369	-0.094496	-0.0189485	0.545076	FALSE
chrM	9763	9774	footprints_11_-0.175986_1.267079	1.26708	-	-0.175986	1.24541	-0.243716	-0.0248892	0.5528	FALSE
chrM	9106	9118	footprints_12_0.014943_1.805741	1.80574	-	0.014943	1.76862	-0.027606	-0.0299693	0.559181	FALSE
chrM	599	621	footprints_22_-0.046151_1.241025	1.24103	+	-0.046151	1.21315	-0.116013	-0.032779	0.561998	FALSE
chrM	6853	6863	footprints_10_-0.025507_1.759053	1.75905	-	-0.025507	1.7139	-0.039494	-0.0375135	0.567846	FALSE
chrM	11328	11336	footprints_8_0.009338_1.836645	1.83665	-	0.009338	1.78725	-0.017894	-0.0393305	0.569775	FALSE
chrM	406	422	footprints_16_-0.339440_0.971439	0.971439	+	-0.33944	0.945023	-0.436799	-0.039774	0.569839	FALSE
chrM	4836	4846	footprints_10_-0.015105_1.525428	1.52543	-	-0.015105	1.48246	-0.144464	-0.041216	0.57128	FALSE
chrM	6648	6656	footprints_8_0.004661_1.746487	1.74649	-	0.004661	1.69129	-0.025436	-0.0463327	0.57702	FALSE
chrM	5625	5655	footprints_30_-0.002918_1.832590	1.83259	-	-0.002918	1.77508	-0.00422	-0.0460024	0.577147	FALSE
chrM	9191	9199	footprints_8_-0.081645_1.379538	1.37954	-	-0.081645	1.32857	-0.184228	-0.0543088	0.587279	FALSE
chrM	7670	7698	footprints_28_0.003905_1.224171	1.22417	+	0.003905	1.17462	-0.006154	-0.0596122	0.593815	FALSE
chrM	12268	12277	footprints_9_-0.191193_1.070258	1.07026	-	-0.191193	1.02473	-0.266859	-0.0627077	0.597322	FALSE
chrM	11514	11528	footprints_14_-0.096636_1.250617	1.25062	-	-0.096636	1.19554	-0.267751	-0.0649728	0.599816	FALSE
chrM	10923	10934	footprints_11_-0.085229_1.647432	1.64743	-	-0.085229	1.57231	-0.143172	-0.0673323	0.601724	FALSE
chrM	11885	11903	footprints_18_0.012250_1.735121	1.73512	-	0.01225	1.65282	-0.055832	-0.0701049	0.604173	FALSE
chrM	13981	13989	footprints_8_-0.000724_1.866067	1.86607	-	-0.000724	1.77358	-0.075319	-0.0733388	0.607862	FALSE
chrM	14141	14149	footprints_8_0.074912_1.803553	1.80355	+	0.074912	1.70438	0	-0.0815965	0.617303	FALSE
chrM	11401	11412	footprints_11_-0.042353_1.556725	1.55672	+	-0.042353	1.46549	-0.141151	-0.0871339	0.623297	FALSE
chrM	8901	8919	footprints_18_-0.053990_1.529887	1.52989	-	-0.05399	1.4367	-0.139205	-0.0906663	0.627228	FALSE
chrM	12756	12764	footprints_8_-0.095184_1.421232	1.42123	-	-0.095184	1.329	-0.198	-0.0968042	0.634364	FALSE
chrM	862	872	footprints_10_0.012332_1.680950	1.68095	+	0.012332	1.55268	0.001005	-0.114513	0.655258	FALSE
chrM	15970	15985	footprints_15_-0.077646_1.301430	1.30143	-	-0.077646	1.19227	-0.147384	-0.126381	0.66742	FALSE
chrM	6985	7006	footprints_21_-0.005027_1.911225	1.91122	+	-0.005027	1.75114	-0.006817	-0.126204	0.667853	FALSE
chrM	15794	15805	footprints_11_-0.047449_1.592111	1.59211	-	-0.047449	1.45876	-0.108229	-0.126199	0.668467	FALSE
chrM	11795	11806	footprints_11_-0.119622_1.215979	1.21598	-	-0.119622	1.1032	-0.306109	-0.140427	0.682425	FALSE
chrM	4785	4793	footprints_8_-0.042005_1.645903	1.6459	-	-0.042005	1.48163	-0.128834	-0.151696	0.694412	FALSE
chrM	5160	5181	footprints_21_-0.045188_1.481577	1.48158	-	-0.045188	1.33054	-0.099128	-0.155121	0.697603	FALSE
chrM	7659	7667	footprints_8_0.146627_1.411750	1.41175	+	0.146627	1.26103	0.058735	-0.162879	0.704782	FALSE
chrM	483	501	footprints_18_-0.008434_1.477261	1.47726	+	-0.008434	1.31079	-0.076132	-0.172486	0.714431	FALSE
chrM	13390	13417	footprints_27_-0.210200_1.062558	1.06256	-	-0.2102	0.934516	-0.26952	-0.18525	0.724882	FALSE
chrM	9405	9413	footprints_8_-0.133552_0.742536	0.742536	+	-0.133552	0.653313	-0.33463	-0.184687	0.725696	FALSE
chrM	16049	16060	footprints_11_-0.010948_1.800541	1.80054	-	-0.010948	1.57925	-0.013183	-0.189191	0.728147	FALSE
chrM	5543	5553	footprints_10_-0.281594_1.081699	1.0817	+	-0.281594	0.946197	-0.342042	-0.193087	0.731449	FALSE
chrM	13231	13240	footprints_9_0.068832_1.428972	1.42897	+	0.068832	1.23779	0.006124	-0.207215	0.744144	FALSE
chrM	9846	9856	footprints_10_0.042624_0.853272	0.853272	+	0.042624	0.736712	-0.013672	-0.211905	0.747793	FALSE
chrM	11220	11243	footprints_23_-0.248420_1.238331	1.23833	+	-0.24842	1.04577	-0.270551	-0.243825	0.775001	FALSE
chrM	13213	13222	footprints_9_-0.386868_0.850689	0.850689	-	-0.386868	0.69261	-0.548568	-0.296589	0.813718	FALSE
chrM	9508	9516	footprints_8_-0.198335_1.488852	1.48885	-	-0.198335	1.20458	-0.308343	-0.305667	0.819123	FALSE
chrM	12595	12605	footprints_10_-0.105378_1.561540	1.56154	-	-0.105378	1.25854	-0.213225	-0.311218	0.821926	FALSE
chrM	944	972	footprints_28_0.013723_0.661528	0.661528	+	0.013723	0.516963	-0.133302	-0.355741	0.847584	FALSE
chrM	8929	8939	footprints_10_-0.139827_1.514942	1.51494	-	-0.139827	1.10666	-0.331697	-0.453052	0.891213	FALSE
chrM	13180	13189	footprints_9_-0.248396_1.693017	1.69302	-	-0.248396	1.20852	-0.482946	-0.486354	0.902543	FALSE
chrM	13166	13174	footprints_8_-0.196790_1.376111	1.37611	-	-0.19679	0.939584	-0.385755	-0.550503	0.921669	FALSE
chrM	15399	15422	footprints_23_0.263851_1.007530	1.00753	-	0.263851	0.676768	0.155486	-0.57409	0.927195	FALSE
