# Supplementary material for: LRPPRC-mediated folding of the mitochondrial transcriptome
Source: Nat Commun. 2017 Nov 16;8:1532. doi: 10.1038/s41467-017-01221-z (PMC5691074; doi:10.1038/s41467-017-01221-z)
Supplement: Supplementary file 5 — Supplementary Data 3 [file 41467_2017_1221_MOESM5_ESM.xlsx]

## Sheet: All Sites
Chr	Start	End	Name	Fscore	Strand	CentreCscore	WTFscore	WTCentreCscore	log2FC_Fscore	FDR	WT > KO?
chrM	14416	14427	footprints_11_0.034091_1.364009	1.36401	+	0.034091	6.04635	0.262577	-2.14821	0	TRUE
chrM	13693	13721	footprints_28_0.122636_1.012059	1.01206	-	0.122636	2.80368	0.123199	-1.47003	0.000405882	TRUE
chrM	24	46	footprints_22_-0.466796_0.252244	0.252244	+	-0.466796	0.708028	-0.218719	-1.48899	0.000426176	TRUE
chrM	3957	3988	footprints_31_0.017734_1.045625	1.04563	+	0.017734	2.82123	0.03709	-1.43196	0.000443933	TRUE
chrM	2452	2466	footprints_14_0.125083_0.966405	0.966405	+	0.125083	2.76611	0.231658	-1.51716	0.000473529	TRUE
chrM	6388	6396	footprints_8_-0.000157_1.639585	1.63959	+	-0.000157	5.37765	0.231857	-1.71365	0.00053272	TRUE
chrM	15313	15321	footprints_8_-0.255560_1.004528	1.00453	+	-0.25556	2.99704	-0.141494	-1.57702	0.000568234	TRUE
chrM	6918	6928	footprints_10_-0.761163_0.450400	0.4504	-	-0.761163	1.34409	-0.12325	-1.57735	0.000608823	TRUE
chrM	12670	12679	footprints_9_-0.171148_1.039112	1.03911	+	-0.171148	3.43036	0.000725	-1.72301	0.000608823	TRUE
chrM	12761	12775	footprints_14_0.010349_1.302886	1.30289	+	0.010349	4.3545	0.158058	-1.7408	0.000710293	TRUE
chrM	13815	13825	footprints_10_0.067386_1.295408	1.29541	+	0.067386	3.88911	0.224422	-1.58603	0.000710293	TRUE
chrM	12325	12357	footprints_32_0.043033_1.144273	1.14427	+	0.043033	3.06249	0.046338	-1.42027	0.000767117	TRUE
chrM	14622	14648	footprints_26_0.118266_1.064344	1.06434	+	0.118266	3.22925	0.188435	-1.60124	0.000774865	TRUE
chrM	5322	5357	footprints_35_0.062876_1.072158	1.07216	+	0.062876	3.35547	0.214975	-1.646	0.000852352	TRUE
chrM	7311	7319	footprints_8_0.049902_1.433749	1.43375	+	0.049902	3.59705	0.293135	-1.32702	0.000974116	TRUE
chrM	10865	10875	footprints_10_0.014618_1.610893	1.61089	+	0.014618	4.12252	0.091289	-1.35567	0.00099441	TRUE
chrM	1952	1960	footprints_8_0.177985_0.982324	0.982324	+	0.177985	2.49577	0.58915	-1.34521	0.00099885	TRUE
chrM	280	288	footprints_8_-0.189877_1.006059	1.00606	+	-0.189877	2.52866	0.029228	-1.32966	0.00100277	TRUE
chrM	5036	5054	footprints_18_-0.563999_0.331366	0.331366	-	-0.563999	0.858658	-0.439457	-1.37366	0.00102598	TRUE
chrM	1288	1308	footprints_20_0.091479_1.124356	1.12436	+	0.091479	2.88878	0.176019	-1.36136	0.0010287	TRUE
chrM	13115	13127	footprints_12_0.092756_1.283316	1.28332	-	0.092756	3.27855	0.135117	-1.35318	0.00103107	TRUE
chrM	13351	13359	footprints_8_0.041365_1.160667	1.16067	-	0.041365	2.92198	0.075373	-1.33199	0.00103315	TRUE
chrM	4062	4083	footprints_21_0.109023_0.751110	0.75111	+	0.109023	2.88436	0.178871	-1.94116	0.00106544	TRUE
chrM	7349	7384	footprints_35_0.021696_0.968524	0.968524	+	0.021696	3.91728	0.13673	-2.01599	0.00106544	TRUE
chrM	3470	3486	footprints_16_0.092629_1.118606	1.11861	+	0.092629	4.30909	0.449808	-1.94568	0.00142059	TRUE
chrM	657	670	footprints_13_-0.107984_1.049605	1.0496	+	-0.107984	2.54394	0.172922	-1.27722	0.00155497	TRUE
chrM	7028	7053	footprints_25_-0.000002_1.387078	1.38708	+	-2e-06	3.35192	0.071502	-1.27294	0.0016262	TRUE
chrM	5628	5649	footprints_21_0.029573_1.523348	1.52335	+	0.029573	3.62298	0.314769	-1.24993	0.0017047	TRUE
chrM	9253	9291	footprints_38_0.012608_1.289402	1.2894	+	0.012608	3.0719	0.082756	-1.25243	0.00174841	TRUE
chrM	11502	11520	footprints_18_0.044346_1.154695	1.1547	-	0.044346	2.72712	0.119393	-1.23987	0.00181904	TRUE
chrM	2226	2236	footprints_10_0.203296_1.217351	1.21735	+	0.203296	2.84948	0.737129	-1.22696	0.00188873	TRUE
chrM	6977	7010	footprints_33_0.014971_0.640829	0.640829	+	0.014971	1.50295	0.041808	-1.22979	0.00193266	TRUE
chrM	12529	12538	footprints_9_0.026675_1.102870	1.10287	-	0.026675	2.54954	0.179307	-1.20897	0.00222353	TRUE
chrM	6641	6681	footprints_40_0.033550_1.444338	1.44434	+	0.03355	3.31207	0.058788	-1.19732	0.00231223	TRUE
chrM	2479	2491	footprints_12_0.114063_1.010672	1.01067	+	0.114063	2.27021	0.218104	-1.16751	0.00263226	TRUE
chrM	997	1022	footprints_25_-0.096712_0.756881	0.756881	+	-0.096712	1.67552	0.011315	-1.14647	0.00306072	TRUE
chrM	5360	5377	footprints_17_0.086503_1.329280	1.32928	+	0.086503	2.9449	0.228336	-1.14757	0.0031174	TRUE
chrM	900	909	footprints_9_0.039897_1.443815	1.44382	+	0.039897	3.20338	0.344297	-1.14971	0.00313601	TRUE
chrM	3753	3773	footprints_20_0.085272_0.841682	0.841682	+	0.085272	1.83004	0.158941	-1.12052	0.00375613	TRUE
chrM	3458	3466	footprints_8_0.150730_1.673820	1.67382	+	0.15073	3.61909	0.293799	-1.11248	0.00381496	TRUE
chrM	3560	3570	footprints_10_0.002701_1.364001	1.364	+	0.002701	2.95212	0.060968	-1.1139	0.00384257	TRUE
chrM	969	977	footprints_8_-0.430944_0.794244	0.794244	+	-0.430944	1.71934	0.016343	-1.1142	0.00390661	TRUE
chrM	2094	2104	footprints_10_0.050298_1.475303	1.4753	+	0.050298	3.16692	0.292942	-1.10207	0.00406199	TRUE
chrM	1974	1982	footprints_8_-0.067781_1.176379	1.17638	+	-0.067781	2.52818	0.277663	-1.10375	0.00412646	TRUE
chrM	6416	6428	footprints_12_0.000000_1.807779	1.80778	+	0	3.85235	0.045474	-1.09152	0.00436011	TRUE
chrM	2345	2355	footprints_10_-0.013612_1.251029	1.25103	+	-0.013612	2.62432	0.160819	-1.06883	0.00523034	TRUE
chrM	2275	2284	footprints_9_-0.113039_1.160656	1.16066	+	-0.113039	2.40866	-0.007573	-1.05329	0.00614195	TRUE
chrM	8938	8969	footprints_31_0.004657_1.128372	1.12837	-	0.004657	2.30301	0.015553	-1.02928	0.00745808	TRUE
chrM	6894	6902	footprints_8_-0.287048_0.595839	0.595839	-	-0.287048	1.21387	-0.010583	-1.02662	0.00765316	TRUE
chrM	6770	6795	footprints_25_0.041980_1.299953	1.29995	+	0.04198	2.63865	0.216995	-1.02134	0.00770619	TRUE
chrM	8229	8242	footprints_13_0.017944_1.614101	1.6141	+	0.017944	3.25364	0.062139	-1.01132	0.0082394	TRUE
chrM	12165	12196	footprints_31_0.081210_1.046511	1.04651	+	0.08121	2.10338	0.194022	-1.00712	0.00852352	TRUE
chrM	13184	13217	footprints_33_0.144795_1.186864	1.18686	-	0.144795	2.37484	0.175868	-1.00067	0.00891095	TRUE
chrM	14081	14102	footprints_21_-0.618085_0.318688	0.318688	-	-0.618085	0.634691	-0.472102	-0.99391	0.00911693	TRUE
chrM	5985	6011	footprints_26_0.032775_1.219309	1.21931	+	0.032775	2.39105	0.10406	-0.971582	0.0106281	TRUE
chrM	15379	15390	footprints_11_-0.099383_0.799364	0.799364	-	-0.099383	1.55676	-0.044353	-0.961618	0.0110962	TRUE
chrM	10193	10204	footprints_11_0.062602_1.152576	1.15258	+	0.062602	2.22994	0.303406	-0.952142	0.011607	TRUE
chrM	13129	13141	footprints_12_0.053696_1.219831	1.21983	+	0.053696	2.35397	0.119334	-0.948413	0.0118189	TRUE
chrM	2919	2956	footprints_37_0.054248_1.166488	1.16649	+	0.054248	2.23554	0.186787	-0.938451	0.0123736	TRUE
chrM	11111	11141	footprints_30_0.026925_1.197316	1.19732	+	0.026925	2.28514	0.222915	-0.932478	0.0127613	TRUE
chrM	5798	5833	footprints_35_0.030570_1.605905	1.6059	+	0.03057	3.03784	0.182101	-0.919659	0.013381	TRUE
chrM	14650	14687	footprints_37_0.072499_1.188804	1.1888	+	0.072499	2.23829	0.155364	-0.912887	0.0138054	TRUE
chrM	1916	1925	footprints_9_0.061893_1.263226	1.26323	+	0.061893	2.3537	0.197999	-0.897817	0.014241	TRUE
chrM	14885	14920	footprints_35_0.056594_1.472408	1.47241	+	0.056594	2.74076	0.199628	-0.896401	0.0142685	TRUE
chrM	8896	8921	footprints_25_0.036884_1.527593	1.52759	+	0.036884	2.83293	0.074088	-0.891033	0.014287	TRUE
chrM	8731	8764	footprints_33_0.018640_1.379765	1.37976	+	0.01864	2.56117	0.121457	-0.892382	0.0143015	TRUE
chrM	4470	4478	footprints_8_0.008170_1.319245	1.31925	+	0.00817	2.45183	0.101631	-0.894148	0.0143783	TRUE
chrM	9109	9139	footprints_30_0.068056_1.551656	1.55166	+	0.068056	2.86247	0.307123	-0.88345	0.0147768	TRUE
chrM	7849	7859	footprints_10_0.126746_1.545224	1.54522	+	0.126746	2.84786	0.381492	-0.882064	0.0148767	TRUE
chrM	1207	1233	footprints_26_0.094497_1.288887	1.28889	+	0.094497	2.32538	0.107817	-0.851339	0.018314	TRUE
chrM	479	487	footprints_8_-0.259645_0.976114	0.976114	+	-0.259645	1.76002	-0.01759	-0.850474	0.0183218	TRUE
chrM	11075	11103	footprints_28_0.026253_1.235545	1.23554	+	0.026253	2.22277	0.069435	-0.847209	0.0184302	TRUE
chrM	631	645	footprints_14_0.121159_1.170929	1.17093	+	0.121159	2.09842	0.28505	-0.841648	0.0188105	TRUE
chrM	2823	2831	footprints_8_0.002198_1.313435	1.31343	+	0.002198	2.32853	0.095799	-0.826074	0.021076	TRUE
chrM	9011	9022	footprints_11_0.000000_1.762019	1.76202	+	0	3.10963	0.084047	-0.819516	0.021482	TRUE
chrM	15223	15234	footprints_11_0.030103_1.369438	1.36944	-	0.030103	2.41851	0.099328	-0.820533	0.0217138	TRUE
chrM	9276	9284	footprints_8_-0.059578_1.280498	1.2805	-	-0.059578	2.2538	0.00554	-0.815653	0.0219274	TRUE
chrM	1677	1687	footprints_10_0.017116_1.508559	1.50856	+	0.017116	2.63031	0.084302	-0.802063	0.0236394	TRUE
chrM	13799	13810	footprints_11_0.096870_1.828625	1.82862	+	0.09687	3.18585	0.265197	-0.800921	0.0237205	TRUE
chrM	15170	15179	footprints_9_0.013106_0.651034	0.651034	+	0.013106	1.13115	0.209944	-0.796989	0.023924	TRUE
chrM	11367	11406	footprints_39_0.040696_1.498434	1.49843	+	0.040696	2.60532	0.064715	-0.798002	0.0239439	TRUE
chrM	10920	10956	footprints_36_0.006586_1.788541	1.78854	+	0.006586	3.09673	0.250313	-0.791962	0.0244574	TRUE
chrM	5493	5512	footprints_19_0.000000_1.807394	1.80739	+	0	3.12156	0.034884	-0.788357	0.0250023	TRUE
chrM	2330	2340	footprints_10_-0.118859_1.065447	1.06545	+	-0.118859	1.83304	0.094361	-0.782781	0.0257095	TRUE
chrM	7701	7710	footprints_9_-0.535222_0.535190	0.53519	+	-0.535222	0.921066	-0.460572	-0.783253	0.0258194	TRUE
chrM	13361	13373	footprints_12_0.055471_1.282133	1.28213	-	0.055471	2.1903	0.077343	-0.772585	0.0268461	TRUE
chrM	4352	4390	footprints_38_0.041414_0.929040	0.92904	+	0.041414	1.58818	0.073056	-0.773561	0.0268854	TRUE
chrM	11145	11154	footprints_9_0.039793_1.497256	1.49726	+	0.039793	2.55282	0.187964	-0.769774	0.0271948	TRUE
chrM	3648	3673	footprints_25_0.022697_1.631861	1.63186	+	0.022697	2.77298	0.034593	-0.764922	0.0279219	TRUE
chrM	13468	13483	footprints_15_0.074526_1.264092	1.26409	-	0.074526	2.14222	0.169901	-0.761007	0.0285917	TRUE
chrM	8412	8437	footprints_25_0.054962_1.715634	1.71563	+	0.054962	2.89982	0.189238	-0.75722	0.0291655	TRUE
chrM	3091	3101	footprints_10_-0.021382_1.465897	1.4659	-	-0.021382	2.47388	0.110744	-0.754989	0.02953	TRUE
chrM	12608	12639	footprints_31_0.038338_1.182905	1.18291	+	0.038338	1.99349	0.039468	-0.752961	0.0299324	TRUE
chrM	15356	15376	footprints_20_-0.087607_1.116011	1.11601	-	-0.087607	1.87868	-0.000724	-0.751371	0.0300312	TRUE
chrM	2562	2570	footprints_8_-0.235056_1.090601	1.0906	+	-0.235056	1.82662	-0.135136	-0.744049	0.0311641	TRUE
chrM	5965	5974	footprints_9_0.050035_1.785723	1.78572	-	0.050035	2.98304	0.162062	-0.740273	0.0316034	TRUE
chrM	13882	13891	footprints_9_0.025981_1.309089	1.30909	-	0.025981	2.18764	0.032884	-0.74081	0.0316707	TRUE
chrM	13300	13308	footprints_8_0.059662_1.553582	1.55358	+	0.059662	2.59123	0.091073	-0.738037	0.031731	TRUE
chrM	13403	13428	footprints_25_0.014272_1.434646	1.43465	+	0.014272	2.39292	0.048029	-0.738076	0.0319357	TRUE
chrM	14948	14988	footprints_40_0.011933_1.364603	1.3646	-	0.011933	2.26477	0.042428	-0.730883	0.0329342	TRUE
chrM	1586	1594	footprints_8_-0.026635_0.955311	0.955311	+	-0.026635	1.5788	0.080999	-0.724789	0.0342415	TRUE
chrM	6325	6363	footprints_38_0.018733_1.363056	1.36306	+	0.018733	2.24981	0.040405	-0.722958	0.034372	TRUE
chrM	10040	10056	footprints_16_0.014820_1.223139	1.22314	-	0.01482	2.01656	0.079835	-0.721308	0.0344492	TRUE
chrM	5210	5228	footprints_18_-0.243501_0.642292	0.642292	-	-0.243501	1.06026	-0.164141	-0.723118	0.0345336	TRUE
chrM	12157	12167	footprints_10_0.083372_1.352326	1.35233	-	0.083372	2.22228	0.109261	-0.716598	0.0352894	TRUE
chrM	7446	7461	footprints_15_0.080966_1.582280	1.58228	+	0.080966	2.59865	0.225446	-0.71576	0.0353597	TRUE
chrM	6115	6123	footprints_8_-0.006083_1.737119	1.73712	-	-0.006083	2.85519	0.154605	-0.71689	0.0354144	TRUE
chrM	15115	15141	footprints_26_-0.002907_1.312216	1.31222	-	-0.002907	2.14505	0.018208	-0.709003	0.0367609	TRUE
chrM	13047	13056	footprints_9_0.013244_1.372786	1.37279	+	0.013244	2.24099	0.114004	-0.707032	0.0369606	TRUE
chrM	12169	12188	footprints_19_-0.000066_1.440228	1.44023	-	-6.6e-05	2.34581	0.035341	-0.703789	0.0373907	TRUE
chrM	13312	13330	footprints_18_0.057020_1.336972	1.33697	+	0.05702	2.17402	0.070219	-0.701398	0.0374074	TRUE
chrM	12930	12968	footprints_38_0.042308_1.199030	1.19903	-	0.042308	1.95301	0.061962	-0.703835	0.0375993	TRUE
chrM	12494	12507	footprints_13_0.005380_1.172164	1.17216	+	0.00538	1.90118	0.133137	-0.69772	0.0380758	TRUE
chrM	13851	13862	footprints_11_0.076553_1.171298	1.1713	-	0.076553	1.90057	0.19771	-0.698322	0.0381109	TRUE
chrM	4055	4072	footprints_17_0.020990_1.497783	1.49778	-	0.02099	2.41628	0.079168	-0.689961	0.039845	TRUE
chrM	10750	10782	footprints_32_0.000000_1.761118	1.76112	+	0	2.8258	0.003801	-0.682166	0.041612	TRUE
chrM	2997	3009	footprints_12_0.012481_1.350625	1.35062	+	0.012481	2.16769	0.075269	-0.682531	0.0417387	TRUE
chrM	6576	6605	footprints_29_0.011472_1.472723	1.47272	+	0.011472	2.33966	0.161781	-0.667812	0.0458494	TRUE
chrM	13985	13994	footprints_9_0.013283_1.881012	1.88101	+	0.013283	2.98475	0.136329	-0.6661	0.045931	TRUE
chrM	4302	4332	footprints_30_0.015699_1.419079	1.41908	+	0.015699	2.23678	0.026797	-0.656468	0.0487902	TRUE
chrM	13131	13168	footprints_37_0.044368_1.238624	1.23862	-	0.044368	1.94994	0.057119	-0.654694	0.0491369	TRUE
chrM	5269	5307	footprints_38_0.045293_1.340157	1.34016	+	0.045293	2.09934	0.056184	-0.647536	0.0495954	TRUE
chrM	2798	2806	footprints_8_0.029935_1.211329	1.21133	+	0.029935	1.8914	0.150783	-0.642864	0.0499035	TRUE
chrM	13160	13169	footprints_9_0.000000_1.426028	1.42603	+	0	2.23793	0.037606	-0.650159	0.049985	TRUE
chrM	11436	11451	footprints_15_0.022221_1.372817	1.37282	-	0.022221	2.15501	0.027983	-0.650557	0.0504079	TRUE
chrM	13623	13633	footprints_10_0.040948_1.517161	1.51716	-	0.040948	2.3605	0.17886	-0.637716	0.0508262	TRUE
chrM	14706	14722	footprints_16_0.078623_1.360347	1.36035	+	0.078623	2.11443	0.179904	-0.636295	0.0508812	TRUE
chrM	8809	8817	footprints_8_0.000000_1.745435	1.74544	+	0	2.70979	0.158595	-0.634594	0.0514307	TRUE
chrM	10022	10062	footprints_40_0.076197_1.436301	1.4363	+	0.076197	2.22364	0.265142	-0.630563	0.0522626	TRUE
chrM	11677	11695	footprints_18_-0.464591_0.518325	0.518325	+	-0.464591	0.802801	-0.433173	-0.631185	0.0522885	TRUE
chrM	9572	9612	footprints_40_0.016827_1.078156	1.07816	-	0.016827	1.65587	0.02303	-0.619022	0.0562673	TRUE
chrM	10652	10670	footprints_18_0.033270_1.203828	1.20383	-	0.03327	1.84935	0.03898	-0.619389	0.0563421	TRUE
chrM	4585	4593	footprints_8_0.029474_1.426861	1.42686	+	0.029474	2.18353	0.087539	-0.61382	0.0567713	TRUE
chrM	197	213	footprints_16_-0.072279_1.403658	1.40366	+	-0.072279	2.14929	0.152107	-0.614669	0.0568826	TRUE
chrM	10339	10362	footprints_23_0.038982_1.384813	1.38481	+	0.038982	2.12146	0.186726	-0.615363	0.0574037	TRUE
chrM	4034	4054	footprints_20_0.035779_1.634453	1.63445	-	0.035779	2.48634	0.0499	-0.605213	0.0601005	TRUE
chrM	4271	4281	footprints_10_0.043375_1.127782	1.12778	+	0.043375	1.70995	0.063099	-0.600469	0.0618437	TRUE
chrM	14966	14987	footprints_21_0.058921_1.573069	1.57307	+	0.058921	2.38365	0.090053	-0.599593	0.0619107	TRUE
chrM	2054	2063	footprints_9_0.038204_1.046843	1.04684	+	0.038204	1.58497	0.170148	-0.59841	0.0620917	TRUE
chrM	6869	6892	footprints_23_-0.056009_1.137648	1.13765	-	-0.056009	1.71242	-0.015618	-0.58998	0.0657447	TRUE
chrM	7481	7489	footprints_8_0.041665_1.479740	1.47974	+	0.041665	2.22049	0.147678	-0.585536	0.0670199	TRUE
chrM	4208	4222	footprints_14_0.040427_1.273812	1.27381	+	0.040427	1.90083	0.179054	-0.577478	0.0706603	TRUE
chrM	2895	2910	footprints_15_0.079287_1.268992	1.26899	+	0.079287	1.88472	0.192469	-0.570669	0.0729033	TRUE
chrM	5067	5086	footprints_19_0.026020_1.276550	1.27655	+	0.02602	1.89218	0.08793	-0.567797	0.0740751	TRUE
chrM	3759	3767	footprints_8_-0.036450_1.667441	1.66744	-	-0.03645	2.45716	0.03396	-0.559357	0.0761615	TRUE
chrM	5154	5170	footprints_16_0.027072_1.115246	1.11525	+	0.027072	1.64583	0.086925	-0.561454	0.0762766	TRUE
chrM	5683	5699	footprints_16_0.045300_1.212386	1.21239	+	0.0453	1.78982	0.204485	-0.561962	0.0763283	TRUE
chrM	607	615	footprints_8_-0.297113_1.065526	1.06553	+	-0.297113	1.56902	-0.085445	-0.558295	0.0763725	TRUE
chrM	6805	6823	footprints_18_-0.023229_1.363471	1.36347	+	-0.023229	2.00995	-0.012625	-0.559873	0.0765356	TRUE
chrM	7927	7935	footprints_8_0.000000_1.539929	1.53993	+	0	2.26606	0.06657	-0.557323	0.0766164	TRUE
chrM	13755	13772	footprints_17_0.000000_1.619609	1.61961	+	0	2.37771	0.172766	-0.55393	0.0780488	TRUE
chrM	14508	14518	footprints_10_0.011792_1.576155	1.57615	+	0.011792	2.30522	0.09685	-0.548496	0.0781875	TRUE
chrM	7862	7899	footprints_37_0.012815_1.318766	1.31877	+	0.012815	1.93059	0.03657	-0.549853	0.0784147	TRUE
chrM	3035	3043	footprints_8_-0.014895_1.615486	1.61549	-	-0.014895	2.36517	0.089408	-0.549978	0.0786488	TRUE
chrM	12490	12526	footprints_36_0.028534_1.081392	1.08139	-	0.028534	1.57941	0.03979	-0.546499	0.0787191	TRUE
chrM	10198	10215	footprints_17_-0.006974_1.718001	1.718	-	-0.006974	2.50959	0.075139	-0.546719	0.0789004	TRUE
chrM	585	593	footprints_8_-0.146685_1.115080	1.11508	+	-0.146685	1.63331	0.037807	-0.550647	0.0789105	TRUE
chrM	7651	7672	footprints_21_0.055577_1.602031	1.60203	-	0.055577	2.34803	0.058108	-0.551551	0.0789196	TRUE
chrM	15073	15100	footprints_27_0.036583_1.351278	1.35128	+	0.036583	1.97929	0.091273	-0.550657	0.0792261	TRUE
chrM	6075	6100	footprints_25_0.046583_1.597251	1.59725	+	0.046583	2.32474	0.141225	-0.54148	0.081153	TRUE
chrM	2412	2420	footprints_8_-0.049279_0.962194	0.962194	+	-0.049279	1.39791	0.069326	-0.538869	0.0815041	TRUE
chrM	11741	11776	footprints_35_0.066350_1.194124	1.19412	+	0.06635	1.73618	0.163016	-0.539961	0.0817705	TRUE
chrM	3290	3304	footprints_14_0.000000_1.483627	1.48363	+	0	2.14553	0.09841	-0.532202	0.0839598	TRUE
chrM	6554	6573	footprints_19_-0.011187_1.566557	1.56656	-	-0.011187	2.26571	0.060511	-0.532368	0.0841777	TRUE
chrM	1166	1203	footprints_37_0.119031_1.377013	1.37701	+	0.119031	1.98995	0.164046	-0.531188	0.0842092	TRUE
chrM	9801	9814	footprints_13_0.000049_1.687972	1.68797	+	4.9e-05	2.43509	0.01834	-0.528686	0.0845795	TRUE
chrM	1795	1830	footprints_35_0.091167_1.031572	1.03157	+	0.091167	1.48855	0.198026	-0.529065	0.0846476	TRUE
chrM	8658	8668	footprints_10_0.000000_1.729775	1.72978	+	0	2.49411	0.059338	-0.52794	0.0846675	TRUE
chrM	12511	12535	footprints_24_0.035450_1.279372	1.27937	+	0.03545	1.84673	0.103392	-0.529538	0.0847241	TRUE
chrM	11434	11456	footprints_22_0.026911_1.406423	1.40642	+	0.026911	2.02605	0.218545	-0.526642	0.0848877	TRUE
chrM	14921	14953	footprints_32_0.062653_1.500038	1.50004	+	0.062653	2.15504	0.284859	-0.522714	0.087066	TRUE
chrM	14513	14521	footprints_8_-0.026725_1.452347	1.45235	-	-0.026725	2.08447	-0.015957	-0.521292	0.087688	TRUE
chrM	4487	4513	footprints_26_-0.003522_1.483266	1.48327	-	-0.003522	2.11888	0.013509	-0.514523	0.0913321	TRUE
chrM	11506	11516	footprints_10_0.047406_1.559389	1.55939	+	0.047406	2.22263	0.111957	-0.51129	0.0929577	TRUE
chrM	492	506	footprints_14_0.023746_1.551626	1.55163	+	0.023746	2.20598	0.032333	-0.507636	0.0937217	TRUE
chrM	1338	1350	footprints_12_0.025843_1.321529	1.32153	+	0.025843	1.87887	0.073479	-0.50766	0.0940186	TRUE
chrM	9649	9666	footprints_17_-0.012468_1.696027	1.69603	+	-0.012468	2.41396	0.068905	-0.509243	0.0940674	TRUE
chrM	14147	14156	footprints_9_0.000000_1.440844	1.44084	-	0	2.04508	0.026491	-0.505245	0.0944617	TRUE
chrM	342	359	footprints_17_-0.028525_1.342885	1.34289	+	-0.028525	1.90425	0.012746	-0.503888	0.0951379	TRUE
chrM	2598	2635	footprints_37_0.015961_1.345335	1.34533	+	0.015961	1.90544	0.091163	-0.502158	0.0957374	TRUE
chrM	3137	3157	footprints_20_-0.011916_1.621349	1.62135	-	-0.011916	2.29637	0.036579	-0.502162	0.0960641	TRUE
chrM	12860	12869	footprints_9_0.026267_1.414762	1.41476	-	0.026267	2.00081	0.098354	-0.500027	0.0970886	TRUE
chrM	12224	12234	footprints_10_-0.021976_1.453139	1.45314	-	-0.021976	2.04851	-0.013025	-0.495402	0.100425	TRUE
chrM	10397	10406	footprints_9_0.000000_1.826071	1.82607	+	0	2.57054	0.054877	-0.493329	0.101802	TRUE
chrM	11594	11618	footprints_24_0.030685_1.771690	1.77169	-	0.030685	2.49271	0.140214	-0.492591	0.101918	TRUE
chrM	416	447	footprints_31_-0.000543_1.007911	1.00791	+	-0.000543	1.41622	0.087452	-0.490679	0.103023	TRUE
chrM	3926	3947	footprints_21_0.000000_1.539555	1.53956	-	0	2.1612	0.022098	-0.489318	0.103625	TRUE
chrM	10725	10735	footprints_10_0.023454_1.696742	1.69674	-	0.023454	2.38069	0.041974	-0.488613	0.103826	TRUE
chrM	6287	6316	footprints_29_0.008253_1.551008	1.55101	+	0.008253	2.1748	0.021723	-0.487677	0.104166	TRUE
chrM	10595	10625	footprints_30_0.007879_1.457314	1.45731	+	0.007879	2.04273	0.085971	-0.487187	0.104301	TRUE
chrM	14860	14874	footprints_14_0.018818_1.628067	1.62807	+	0.018818	2.27954	0.052423	-0.485582	0.105282	TRUE
chrM	4733	4757	footprints_24_0.017708_1.376142	1.37614	+	0.017708	1.92557	0.02124	-0.484658	0.105339	TRUE
chrM	4334	4343	footprints_9_0.141697_1.532569	1.53257	+	0.141697	2.14459	0.141709	-0.484751	0.10565	TRUE
chrM	14770	14778	footprints_8_0.014740_1.243479	1.24348	+	0.01474	1.73642	0.02081	-0.481737	0.107001	TRUE
chrM	14549	14565	footprints_16_-0.007525_1.715935	1.71593	-	-0.007525	2.38627	0.045706	-0.475762	0.110388	TRUE
chrM	10680	10696	footprints_16_0.000000_1.747117	1.74712	+	0	2.42062	0.112065	-0.470397	0.113999	TRUE
chrM	5184	5204	footprints_20_-0.010435_1.472607	1.47261	+	-0.010435	2.03918	0.109571	-0.469619	0.114267	TRUE
chrM	4260	4269	footprints_9_0.057433_1.527365	1.52737	+	0.057433	2.11292	0.092412	-0.468193	0.114932	TRUE
chrM	9876	9887	footprints_11_0.058348_1.462779	1.46278	+	0.058348	2.01731	0.173273	-0.463723	0.118203	TRUE
chrM	15757	15775	footprints_18_0.000000_1.744618	1.74462	+	0	2.40452	0.022686	-0.462836	0.118291	TRUE
chrM	7238	7262	footprints_24_0.009933_1.524733	1.52473	-	0.009933	2.10151	0.009934	-0.462868	0.118603	TRUE
chrM	11281	11317	footprints_36_0.006602_1.553104	1.5531	+	0.006602	2.13591	0.024233	-0.459694	0.120099	TRUE
chrM	7264	7275	footprints_11_-0.010832_1.704079	1.70408	+	-0.010832	2.33793	0.056496	-0.456238	0.122179	TRUE
chrM	5904	5917	footprints_13_0.000048_1.825438	1.82544	-	4.8e-05	2.49937	0.103788	-0.453321	0.123748	TRUE
chrM	12923	12933	footprints_10_0.011792_1.389966	1.38997	+	0.011792	1.90254	0.141249	-0.452878	0.123754	TRUE
chrM	3215	3253	footprints_38_0.020207_1.333967	1.33397	+	0.020207	1.82039	0.046733	-0.448523	0.127119	TRUE
chrM	14327	14335	footprints_8_0.000000_1.540301	1.5403	-	0	2.10141	0.021481	-0.448146	0.127134	TRUE
chrM	9406	9420	footprints_14_-0.383755_1.081716	1.08172	+	-0.383755	1.47136	-0.234492	-0.443832	0.12974	TRUE
chrM	13925	13933	footprints_8_-0.011600_1.515226	1.51523	+	-0.0116	2.05454	0.06657	-0.439285	0.131153	TRUE
chrM	8827	8836	footprints_9_-0.036857_1.531264	1.53126	-	-0.036857	2.07662	0.031415	-0.439516	0.131333	TRUE
chrM	8065	8090	footprints_25_0.009537_1.643327	1.64333	-	0.009537	2.21822	0.082896	-0.432782	0.134264	TRUE
chrM	11834	11843	footprints_9_0.000000_1.671852	1.67185	-	0	2.25933	0.020146	-0.43445	0.134295	TRUE
chrM	14275	14304	footprints_29_0.040852_1.639699	1.6397	+	0.040852	2.21163	0.089601	-0.431676	0.134558	TRUE
chrM	5089	5129	footprints_40_0.009519_1.349944	1.34994	+	0.009519	1.82231	0.045563	-0.432865	0.134567	TRUE
chrM	9214	9248	footprints_34_-0.014727_1.631943	1.63194	-	-0.014727	2.20152	0.01071	-0.431909	0.1347	TRUE
chrM	13482	13497	footprints_15_0.015805_1.539274	1.53927	+	0.015805	2.07455	0.015895	-0.430551	0.135235	TRUE
chrM	7179	7200	footprints_21_0.106583_1.216856	1.21686	+	0.106583	1.63849	0.177159	-0.429206	0.136285	TRUE
chrM	7105	7132	footprints_27_-0.000047_1.609066	1.60907	-	-4.7e-05	2.16163	0.033751	-0.425896	0.138326	TRUE
chrM	13245	13258	footprints_13_-0.000097_1.467731	1.46773	+	-9.7e-05	1.96978	0.004128	-0.424451	0.139248	TRUE
chrM	6022	6031	footprints_9_-0.015992_1.640721	1.64072	-	-0.015992	2.19815	0.101389	-0.421961	0.140043	TRUE
chrM	13333	13353	footprints_20_0.106393_1.470488	1.47049	+	0.106393	1.96477	0.174354	-0.418066	0.140871	TRUE
chrM	7642	7655	footprints_13_0.000002_1.659039	1.65904	+	2e-06	2.21716	0.071648	-0.418365	0.140953	TRUE
chrM	6063	6071	footprints_8_-0.029789_1.472222	1.47222	-	-0.029789	1.96929	-0.008562	-0.419683	0.141128	TRUE
chrM	11113	11144	footprints_31_0.028491_1.390401	1.3904	-	0.028491	1.86041	0.050281	-0.420118	0.141463	TRUE
chrM	10648	10657	footprints_9_0.026407_1.524758	1.52476	+	0.026407	2.03473	0.049243	-0.41626	0.142074	TRUE
chrM	6439	6452	footprints_13_-0.009166_1.707525	1.70752	+	-0.009166	2.27505	0.016357	-0.413993	0.143148	TRUE
chrM	3064	3075	footprints_11_-0.021665_1.529950	1.52995	+	-0.021665	2.03553	0.053605	-0.411919	0.144951	TRUE
chrM	12114	12122	footprints_8_0.050827_1.731166	1.73117	+	0.050827	2.30188	0.16756	-0.411067	0.14498	TRUE
chrM	13863	13884	footprints_21_-0.005674_1.725247	1.72525	+	-0.005674	2.28977	0.123379	-0.408402	0.147377	TRUE
chrM	9040	9054	footprints_14_0.000000_1.554548	1.55455	-	0	2.05668	0.012137	-0.403824	0.151056	TRUE
chrM	9727	9736	footprints_9_0.000000_1.688329	1.68833	+	0	2.23411	0.012535	-0.404102	0.151219	TRUE
chrM	8506	8524	footprints_18_0.000000_1.686851	1.68685	+	0	2.23032	0.025871	-0.402918	0.15159	TRUE
chrM	15470	15495	footprints_25_-0.004766_1.383999	1.384	-	-0.004766	1.82752	0	-0.401044	0.153182	TRUE
chrM	12309	12321	footprints_12_-0.000105_1.520071	1.52007	-	-0.000105	2	0	-0.395861	0.157208	TRUE
chrM	2542	2569	footprints_27_0.000000_1.540372	1.54037	-	0	2.02432	0.017661	-0.394159	0.158198	TRUE
chrM	4679	4699	footprints_20_0.096569_1.356483	1.35648	+	0.096569	1.77866	0.105865	-0.39092	0.16061	TRUE
chrM	7823	7848	footprints_25_0.047636_1.474117	1.47412	+	0.047636	1.92984	0.145647	-0.388627	0.16106	TRUE
chrM	15156	15184	footprints_28_-0.017022_1.547608	1.54761	-	-0.017022	2.02632	0.012014	-0.388823	0.161702	TRUE
chrM	12937	12951	footprints_14_0.073940_1.366190	1.36619	+	0.07394	1.78549	0.126677	-0.386164	0.163425	TRUE
chrM	7579	7588	footprints_9_-0.029732_1.547087	1.54709	+	-0.029732	2.01147	0.037293	-0.378693	0.16709	TRUE
chrM	13036	13046	footprints_10_0.058954_1.645928	1.64593	+	0.058954	2.14196	0.23015	-0.380033	0.167184	TRUE
chrM	3800	3835	footprints_35_-0.181630_0.744065	0.744065	-	-0.18163	0.967595	-0.152972	-0.378975	0.16724	TRUE
chrM	11631	11661	footprints_30_0.000001_1.668088	1.66809	-	1e-06	2.17179	0.013991	-0.380689	0.167306	TRUE
chrM	8326	8336	footprints_10_0.000000_1.762930	1.76293	+	0	2.29287	0.088518	-0.379178	0.167427	TRUE
chrM	6031	6047	footprints_16_-0.013284_1.794988	1.79499	+	-0.013284	2.33787	0.019932	-0.381222	0.167563	TRUE
chrM	3387	3407	footprints_20_-0.016555_1.548652	1.54865	-	-0.016555	2.01418	0.011921	-0.379182	0.167837	TRUE
chrM	10174	10185	footprints_11_0.090618_1.453289	1.45329	+	0.090618	1.88695	0.402851	-0.376738	0.168371	TRUE
chrM	6576	6589	footprints_13_0.059263_1.861517	1.86152	-	0.059263	2.4162	0.088439	-0.376262	0.168595	TRUE
chrM	6228	6250	footprints_22_-0.000030_1.506323	1.50632	+	-3e-05	1.95326	0.049249	-0.374854	0.168996	TRUE
chrM	4922	4950	footprints_28_0.015425_0.984179	0.984179	+	0.015425	1.27676	0.03347	-0.375498	0.169083	TRUE
chrM	7771	7781	footprints_10_0.000000_1.673159	1.67316	-	0	2.16989	0.023842	-0.375051	0.169205	TRUE
chrM	5585	5617	footprints_32_0.046654_1.372415	1.37241	+	0.046654	1.7771	0.070581	-0.37281	0.170966	TRUE
chrM	9728	9747	footprints_19_-0.006271_1.448791	1.44879	-	-0.006271	1.87008	0	-0.368253	0.173939	TRUE
chrM	8778	8790	footprints_12_-0.009930_1.626882	1.62688	-	-0.00993	2.09893	0.009402	-0.367545	0.173973	TRUE
chrM	13898	13908	footprints_10_0.059519_1.559840	1.55984	+	0.059519	2.01392	0.12056	-0.368608	0.174288	TRUE
chrM	1626	1658	footprints_32_0.025146_1.750309	1.75031	+	0.025146	2.24294	0.027992	-0.357783	0.18261	TRUE
chrM	7675	7684	footprints_9_-0.000140_1.562408	1.56241	-	-0.00014	2	0	-0.356229	0.184118	TRUE
chrM	15259	15272	footprints_13_0.000000_1.535615	1.53561	-	0	1.96391	0.050628	-0.354914	0.185312	TRUE
chrM	227	237	footprints_10_0.026112_1.566585	1.56658	+	0.026112	2.00221	0.058232	-0.35397	0.185944	TRUE
chrM	13357	13366	footprints_9_0.062836_1.645214	1.64521	+	0.062836	2.10155	0.119967	-0.353178	0.18604	TRUE
chrM	14587	14600	footprints_13_0.000003_1.672610	1.67261	-	3e-06	2.13342	0.01648	-0.351068	0.187469	TRUE
chrM	3372	3384	footprints_12_-0.009930_1.501238	1.50124	-	-0.00993	1.90683	0.008452	-0.345026	0.194133	TRUE
chrM	3216	3225	footprints_9_-0.013240_1.694295	1.6943	-	-0.01324	2.15151	0.020146	-0.344664	0.194152	TRUE
chrM	4908	4917	footprints_9_-0.000140_1.824587	1.82459	-	-0.00014	2.31565	0.063642	-0.343845	0.194304	TRUE
chrM	5700	5737	footprints_37_0.013607_1.649869	1.64987	+	0.013607	2.09152	0.054717	-0.342203	0.195195	TRUE
chrM	3334	3369	footprints_35_0.047580_1.300089	1.30009	+	0.04758	1.64375	0.104921	-0.338379	0.19868	TRUE
chrM	10529	10557	footprints_28_0.004211_1.252907	1.25291	+	0.004211	1.58187	0.029525	-0.336348	0.199916	TRUE
chrM	2669	2705	footprints_36_-0.078149_1.002672	1.00267	+	-0.078149	1.26526	0.023446	-0.335581	0.200547	TRUE
chrM	3010	3036	footprints_26_0.009165_1.674683	1.67468	+	0.009165	2.11138	0.058054	-0.3343	0.201296	TRUE
chrM	4946	4955	footprints_9_-0.026479_1.582245	1.58224	-	-0.026479	1.995	-0.001087	-0.334415	0.201607	TRUE
chrM	5835	5864	footprints_29_0.024739_1.609572	1.60957	+	0.024739	2.02683	0.224398	-0.332547	0.201811	TRUE
chrM	9888	9919	footprints_31_0.055926_1.221309	1.22131	+	0.055926	1.53859	0.124728	-0.333181	0.201846	TRUE
chrM	14827	14846	footprints_19_0.000000_1.680501	1.6805	+	0	2.11548	0.015481	-0.332096	0.201915	TRUE
chrM	8347	8370	footprints_23_-0.005181_1.601380	1.60138	+	-0.005181	2.01665	-0.001547	-0.332643	0.202145	TRUE
chrM	4426	4437	footprints_11_-0.021665_1.735578	1.73558	-	-0.021665	2.18368	0.038158	-0.331342	0.202517	TRUE
chrM	14829	14850	footprints_21_0.017055_1.698379	1.69838	-	0.017055	2.13625	0.028622	-0.330921	0.202812	TRUE
chrM	6606	6635	footprints_29_0.019551_1.488491	1.48849	+	0.019551	1.87089	0.029084	-0.329877	0.203828	TRUE
chrM	3313	3333	footprints_20_0.058005_1.632378	1.63238	+	0.058005	2.04735	0.071873	-0.326782	0.205988	TRUE
chrM	5133	5152	footprints_19_0.031322_1.468180	1.46818	+	0.031322	1.83684	0.122057	-0.323198	0.208101	TRUE
chrM	14184	14197	footprints_13_0.038504_1.674382	1.67438	+	0.038504	2.09362	0.234575	-0.322374	0.208458	TRUE
chrM	5405	5424	footprints_19_-0.006271_1.719606	1.71961	-	-0.006271	2.14815	0.031035	-0.321017	0.209018	TRUE
chrM	6838	6860	footprints_22_-0.000056_1.700019	1.70002	+	-5.6e-05	2.12452	0.100384	-0.321589	0.209135	TRUE
chrM	15360	15368	footprints_8_0.273860_1.564725	1.56472	+	0.27386	1.95079	0.530196	-0.318146	0.211453	TRUE
chrM	6549	6567	footprints_18_0.038355_1.700153	1.70015	+	0.038355	2.11271	0.120685	-0.313432	0.217257	TRUE
chrM	3616	3628	footprints_12_0.029371_1.832357	1.83236	+	0.029371	2.27219	0.053781	-0.310385	0.219104	TRUE
chrM	9900	9919	footprints_19_0.025152_1.719888	1.71989	-	0.025152	2.13334	0.028029	-0.310797	0.219445	TRUE
chrM	2646	2655	footprints_9_0.073962_1.548517	1.54852	+	0.073962	1.92026	0.210748	-0.310417	0.219498	TRUE
chrM	5310	5319	footprints_9_0.039503_1.584685	1.58468	-	0.039503	1.9642	0.068291	-0.309746	0.219537	TRUE
chrM	10233	10261	footprints_28_0.000001_1.492289	1.49229	+	1e-06	1.84751	0.016938	-0.308052	0.220644	TRUE
chrM	8172	8197	footprints_25_0.053834_1.554173	1.55417	+	0.053834	1.92319	0.298401	-0.307358	0.220717	TRUE
chrM	6590	6620	footprints_30_0.007965_1.729709	1.72971	-	0.007965	2.14155	0.018132	-0.308127	0.220998	TRUE
chrM	11998	12007	footprints_9_0.004882_1.765399	1.7654	-	0.004882	2.18317	0.026491	-0.306431	0.221573	TRUE
chrM	3103	3127	footprints_24_0.009878_1.660625	1.66063	-	0.009878	2.05256	0.040435	-0.305698	0.222218	TRUE
chrM	11461	11501	footprints_40_0.000000_1.633603	1.6336	+	0	2.01524	0.125329	-0.302894	0.224092	TRUE
chrM	13977	13995	footprints_18_0.058200_1.823830	1.82383	-	0.0582	2.2483	0.146465	-0.301866	0.224259	TRUE
chrM	2397	2429	footprints_32_-0.003667_1.730357	1.73036	-	-0.003667	2.13328	0.028018	-0.302004	0.224515	TRUE
chrM	11942	11953	footprints_11_0.010609_1.787760	1.78776	-	0.010609	2.20631	0.03107	-0.303482	0.224536	TRUE
chrM	6521	6532	footprints_11_0.021668_1.918613	1.91861	+	0.021668	2.36552	0.06903	-0.302095	0.224861	TRUE
chrM	561	583	footprints_22_0.000000_1.826071	1.82607	-	0	2.24579	0.050338	-0.298477	0.227768	TRUE
chrM	10990	11007	footprints_17_-0.007009_1.716687	1.71669	+	-0.007009	2.1107	0.048711	-0.298093	0.227933	TRUE
chrM	3504	3529	footprints_25_-0.004053_1.350488	1.35049	+	-0.004053	1.65987	0.010872	-0.297589	0.228256	TRUE
chrM	15036	15045	footprints_9_-0.050128_1.306511	1.30651	-	-0.050128	1.60539	-0.007611	-0.297209	0.228364	TRUE
chrM	12046	12056	footprints_10_0.111629_1.715522	1.71552	+	0.111629	2.10609	0.143245	-0.295917	0.229218	TRUE
chrM	7506	7514	footprints_8_-0.033444_1.684702	1.6847	+	-0.033444	2.06143	0.001843	-0.291152	0.22981	TRUE
chrM	9035	9054	footprints_19_0.000000_1.912122	1.91212	+	0	2.34312	0.010676	-0.293256	0.229859	TRUE
chrM	116	153	footprints_37_0.015579_1.255660	1.25566	+	0.015579	1.53889	0.096381	-0.293441	0.230036	TRUE
chrM	14253	14270	footprints_17_0.005497_1.566864	1.56686	-	0.005497	1.92145	0.009995	-0.294312	0.230197	TRUE
chrM	1436	1468	footprints_32_0.000000_1.745435	1.74544	+	0	2.13933	0.007451	-0.29357	0.230267	TRUE
chrM	6691	6709	footprints_18_0.000000_1.826071	1.82607	-	0	2.23939	0.0491	-0.294363	0.230604	TRUE
chrM	5695	5712	footprints_17_0.000000_1.687766	1.68777	-	0	2.06207	0.013273	-0.288976	0.231122	TRUE
chrM	9257	9268	footprints_11_0.000000_1.745846	1.74585	-	0	2.13344	0.016483	-0.289255	0.231229	TRUE
chrM	13437	13445	footprints_8_0.014900_1.551381	1.55138	+	0.0149	1.88722	0.083936	-0.282713	0.238475	TRUE
chrM	2193	2201	footprints_8_-0.079623_1.413086	1.41309	+	-0.079623	1.71782	-0.01718	-0.281729	0.239037	TRUE
chrM	7374	7387	footprints_13_0.000000_1.745810	1.74581	-	0	2.12102	0.013948	-0.28086	0.239571	TRUE
chrM	12449	12489	footprints_40_0.014802_1.506352	1.50635	+	0.014802	1.82703	0.045784	-0.278438	0.241002	TRUE
chrM	8053	8065	footprints_12_0.152946_1.937717	1.93772	+	0.152946	2.34786	0.229506	-0.276986	0.241445	TRUE
chrM	12209	12218	footprints_9_0.000000_1.672926	1.67293	-	0	2.02765	0.005963	-0.277434	0.241682	TRUE
chrM	11238	11246	footprints_8_0.029794_1.791372	1.79137	-	0.029794	2.16956	0.035342	-0.27634	0.241958	TRUE
chrM	8600	8615	footprints_15_0.000000_1.826967	1.82697	+	0	2.2106	0.012497	-0.274985	0.243457	TRUE
chrM	2248	2263	footprints_15_0.039859_1.080196	1.0802	+	0.039859	1.30542	0.067143	-0.27322	0.245672	TRUE
chrM	8573	8599	footprints_26_-0.004583_1.806902	1.8069	+	-0.004583	2.18297	0.007036	-0.272777	0.245861	TRUE
chrM	5369	5397	footprints_28_-0.011847_1.642820	1.64282	-	-0.011847	1.98338	0.012951	-0.271789	0.246057	TRUE
chrM	7341	7350	footprints_9_0.000000_1.762930	1.76293	-	0	2.12579	0.026491	-0.270027	0.247935	TRUE
chrM	3587	3604	footprints_17_-0.007009_1.717055	1.71705	-	-0.007009	2.06949	0	-0.269342	0.248158	TRUE
chrM	6033	6057	footprints_24_0.004991_1.513928	1.51393	-	0.004991	1.82322	0.030358	-0.268192	0.249439	TRUE
chrM	11247	11255	footprints_8_0.000000_1.744618	1.74462	-	0	2.10025	0.02124	-0.267647	0.249767	TRUE
chrM	13499	13525	footprints_26_0.000000_1.689439	1.68944	+	0	2.03238	0.006974	-0.266622	0.250052	TRUE
chrM	14198	14226	footprints_28_0.011862_1.574590	1.57459	+	0.011862	1.89427	0.149851	-0.26667	0.25038	TRUE
chrM	7068	7100	footprints_32_0.003645_1.685598	1.6856	-	0.003645	2.02626	0.005666	-0.265562	0.25127	TRUE
chrM	8793	8825	footprints_32_-0.003704_1.651553	1.65155	-	-0.003704	1.98397	0.014901	-0.264567	0.251953	TRUE
chrM	12584	12593	footprints_9_-0.000140_1.743681	1.74368	-	-0.00014	2.09496	0.020146	-0.264789	0.252063	TRUE
chrM	4506	4530	footprints_24_0.029846_1.296258	1.29626	+	0.029846	1.55534	0.054171	-0.26288	0.253826	TRUE
chrM	14217	14227	footprints_10_0.047478_1.924414	1.92441	-	0.047478	2.30688	0.050428	-0.261523	0.255151	TRUE
chrM	13602	13634	footprints_32_0.067105_1.090062	1.09006	+	0.067105	1.30391	0.11933	-0.258429	0.258126	TRUE
chrM	15183	15222	footprints_39_0.021403_1.210177	1.21018	+	0.021403	1.44664	0.079561	-0.257488	0.258399	TRUE
chrM	10563	10581	footprints_18_0.026485_1.655715	1.65572	-	0.026485	1.97786	0.039737	-0.256484	0.258558	TRUE
chrM	11864	11872	footprints_8_0.014816_1.674624	1.67462	-	0.014816	2.00316	0.038606	-0.258437	0.258567	TRUE
chrM	13536	13553	footprints_17_0.001553_1.830874	1.83087	-	0.001553	2.18723	0.027298	-0.256572	0.258872	TRUE
chrM	4448	4464	footprints_16_-0.007447_1.717044	1.71704	-	-0.007447	2.05398	0	-0.258497	0.258941	TRUE
chrM	9001	9010	footprints_9_0.039791_1.677626	1.67763	+	0.039791	2.00316	0.148139	-0.255857	0.259089	TRUE
chrM	1875	1889	footprints_14_0.137377_1.428643	1.42864	+	0.137377	1.70479	0.242829	-0.254949	0.259671	TRUE
chrM	6688	6698	footprints_10_0.023837_1.645793	1.64579	+	0.023837	1.96166	0.110013	-0.253293	0.261828	TRUE
chrM	14364	14375	footprints_11_0.000000_1.745924	1.74592	-	0	2.07737	0.016483	-0.250766	0.263826	TRUE
chrM	12008	12016	footprints_8_-0.041640_1.529245	1.52924	-	-0.04164	1.81646	0.004115	-0.248309	0.267161	TRUE
chrM	4616	4652	footprints_36_0.075385_1.449064	1.44906	+	0.075385	1.72035	0.096871	-0.247579	0.267472	TRUE
chrM	4834	4845	footprints_11_0.021438_1.541470	1.54147	+	0.021438	1.83006	0.038333	-0.247585	0.267923	TRUE
chrM	6718	6728	footprints_10_-0.009280_1.724770	1.72477	-	-0.00928	2.04638	0.047877	-0.246667	0.267994	TRUE
chrM	13178	13210	footprints_32_0.007370_1.716235	1.71623	+	0.00737	2.03658	0.014858	-0.246899	0.268119	TRUE
chrM	11916	11941	footprints_25_0.000001_1.825650	1.82565	-	1e-06	2.16077	0.033579	-0.243137	0.272127	TRUE
chrM	12971	12981	footprints_10_0.047543_1.622789	1.62279	+	0.047543	1.9171	0.102171	-0.24045	0.275446	TRUE
chrM	9142	9158	footprints_16_0.014897_1.699619	1.69962	+	0.014897	2.00598	0.052467	-0.239094	0.276536	TRUE
chrM	9518	9536	footprints_18_0.032963_1.684315	1.68432	-	0.032963	1.98688	0.036564	-0.238343	0.276933	TRUE
chrM	10156	10166	footprints_10_-0.011916_1.698961	1.69896	+	-0.011916	2	0	-0.235347	0.281682	TRUE
chrM	7422	7437	footprints_15_0.000000_1.745028	1.74503	-	0	2.05285	0.011328	-0.234381	0.282299	TRUE
chrM	4886	4914	footprints_28_0.074181_1.084818	1.08482	+	0.074181	1.27302	0.178218	-0.230805	0.28611	TRUE
chrM	14396	14408	footprints_12_0.000000_1.665687	1.66569	+	0	1.95388	0.034978	-0.230227	0.286579	TRUE
chrM	4918	4944	footprints_26_0.000000_1.763120	1.76312	-	0	2.06319	0.013509	-0.226746	0.29055	TRUE
chrM	16134	16165	footprints_31_0.000000_1.643633	1.64363	+	0	1.92337	0.00143	-0.22675	0.291005	TRUE
chrM	9962	9988	footprints_26_-0.004582_1.727116	1.72712	+	-0.004582	2.01573	0.000452	-0.222935	0.291459	TRUE
chrM	6213	6240	footprints_27_0.008735_1.624066	1.62407	-	0.008735	1.89641	0.015546	-0.223663	0.291651	TRUE
chrM	6383	6402	footprints_19_0.018782_1.627251	1.62725	-	0.018782	1.90081	0.05015	-0.224174	0.291667	TRUE
chrM	14417	14446	footprints_29_0.000000_1.746299	1.7463	-	0	2.03822	0.008221	-0.223011	0.291822	TRUE
chrM	3266	3286	footprints_20_0.000000_1.745810	1.74581	-	0	2.03951	0.008496	-0.224327	0.291879	TRUE
chrM	8142	8160	footprints_18_-0.013240_1.769975	1.76998	-	-0.01324	2.06194	0.013246	-0.220272	0.295194	TRUE
chrM	10377	10385	footprints_8_0.000000_1.765099	1.7651	+	0	2.05508	0.00554	-0.219445	0.296175	TRUE
chrM	2833	2850	footprints_17_0.035633_1.561119	1.56112	+	0.035633	1.81619	0.066031	-0.218331	0.297538	TRUE
chrM	2239	2247	footprints_8_0.236520_1.336152	1.33615	+	0.23652	1.55386	0.28241	-0.217773	0.297983	TRUE
chrM	3906	3923	footprints_17_0.000000_1.619290	1.61929	-	0	1.87544	0.009995	-0.21187	0.303685	TRUE
chrM	7600	7610	footprints_10_-0.011916_1.842690	1.84269	-	-0.011916	2.13594	0.016992	-0.213056	0.304054	TRUE
chrM	14175	14211	footprints_36_-0.006620_1.719018	1.71902	-	-0.00662	1.99126	-0.001903	-0.212095	0.304277	TRUE
chrM	8357	8383	footprints_26_-0.004583_1.726304	1.7263	-	-0.004583	2	0	-0.212313	0.304333	TRUE
chrM	8092	8117	footprints_25_-0.004766_1.725959	1.72596	-	-0.004766	2	0	-0.212602	0.304339	TRUE
chrM	7126	7165	footprints_39_0.012238_1.671880	1.67188	+	0.012238	1.93548	0.037555	-0.211223	0.304348	TRUE
chrM	5327	5353	footprints_26_-0.004583_1.743843	1.74384	-	-0.004583	2.01826	0.013071	-0.210843	0.304534	TRUE
chrM	12070	12102	footprints_32_0.026085_1.727449	1.72745	+	0.026085	1.99649	0.048646	-0.208822	0.30585	TRUE
chrM	4620	4641	footprints_21_0.000000_1.667711	1.66771	-	0	1.92746	0.011353	-0.208834	0.306305	TRUE
chrM	7410	7418	footprints_8_0.000000_1.826071	1.82607	-	0	2.10715	0.022665	-0.206548	0.306954	TRUE
chrM	7053	7067	footprints_14_0.033868_1.972317	1.97232	-	0.033868	2.27428	0.07421	-0.205518	0.307377	TRUE
chrM	8549	8557	footprints_8_-0.014895_1.632595	1.6326	+	-0.014895	1.88426	0.035747	-0.206831	0.307446	TRUE
chrM	8336	8355	footprints_19_-0.006271_1.719606	1.71961	-	-0.006271	1.98347	-0.003605	-0.205946	0.307576	TRUE
chrM	3874	3912	footprints_38_-0.088703_0.617751	0.617751	+	-0.088703	0.713145	-0.009451	-0.20717	0.307775	TRUE
chrM	6782	6792	footprints_10_0.000000_1.826071	1.82607	-	0	2.10566	0.022359	-0.205531	0.307821	TRUE
chrM	5663	5674	footprints_11_-0.008606_1.711189	1.71119	-	-0.008606	1.97153	-0.006227	-0.204314	0.308144	TRUE
chrM	4316	4343	footprints_27_-0.004413_1.726979	1.72698	-	-0.004413	1.98835	-0.002537	-0.203322	0.308449	TRUE
chrM	8243	8251	footprints_8_0.000000_1.826967	1.82697	-	0	2.10025	0.02124	-0.201108	0.310608	TRUE
chrM	13022	13034	footprints_12_0.039619_1.637231	1.63723	+	0.039619	1.88166	0.071146	-0.200744	0.310838	TRUE
chrM	5511	5546	footprints_35_-0.003404_1.731774	1.73177	-	-0.003404	1.99101	-0.001957	-0.201248	0.310844	TRUE
chrM	7061	7093	footprints_32_0.054326_1.424567	1.42457	+	0.054326	1.635	0.125391	-0.198766	0.312537	TRUE
chrM	15688	15707	footprints_19_0.000000_1.762970	1.76297	+	0	2.01934	0.053053	-0.195879	0.312862	TRUE
chrM	8481	8490	footprints_9_0.000000_1.826071	1.82607	-	0	2.09496	0.020146	-0.198183	0.312971	TRUE
chrM	14162	14171	footprints_9_0.000000_1.824750	1.82475	-	0	2.08886	0.01888	-0.19502	0.313062	TRUE
chrM	1139	1148	footprints_9_0.000000_1.825175	1.82517	+	0	2.08886	0.01888	-0.194684	0.313214	TRUE
chrM	2000	2009	footprints_9_0.000000_1.824353	1.82435	-	0	2.08886	0.01888	-0.195334	0.313376	TRUE
chrM	15616	15637	footprints_21_0.000000_1.826071	1.82607	+	0	2.09261	0.008091	-0.19656	0.313543	TRUE
chrM	5983	6016	footprints_33_0.003613_1.726173	1.72617	-	0.003613	1.96766	0.010989	-0.188904	0.321246	TRUE
chrM	6468	6476	footprints_8_-0.014895_1.763640	1.76364	-	-0.014895	2	0	-0.181444	0.32685	TRUE
chrM	15413	15429	footprints_16_0.000000_1.825175	1.82517	+	0	2.06981	0.014901	-0.181466	0.327731	TRUE
chrM	5918	5929	footprints_11_-0.000227_1.743331	1.74333	-	-0.000227	1.97369	0.030895	-0.179047	0.329841	TRUE
chrM	10846	10859	footprints_13_0.000000_1.825175	1.82517	+	0	2.06527	0.013948	-0.178298	0.330761	TRUE
chrM	6477	6515	footprints_38_0.000000_1.826071	1.82607	-	0	2.06559	0.014015	-0.177813	0.330774	TRUE
chrM	7980	8013	footprints_33_0.041494_1.362363	1.36236	+	0.041494	1.54129	0.177696	-0.178024	0.330778	TRUE
chrM	13730	13739	footprints_9_-0.013240_1.771243	1.77124	+	-0.01324	2	0	-0.175238	0.33318	TRUE
chrM	8734	8754	footprints_20_-0.004733_1.804971	1.80497	-	-0.004733	2.03822	0.008222	-0.175336	0.333415	TRUE
chrM	10430	10460	footprints_30_0.015849_1.522912	1.52291	+	0.015849	1.71789	0.187292	-0.173803	0.334869	TRUE
chrM	14723	14756	footprints_33_0.057670_1.238480	1.23848	+	0.05767	1.39642	0.11507	-0.173163	0.335658	TRUE
chrM	10267	10281	footprints_14_0.000000_1.826071	1.82607	+	0	2.05722	0.083469	-0.171951	0.337402	TRUE
chrM	6271	6290	footprints_19_0.018782_1.739316	1.73932	-	0.018782	1.9541	0.019086	-0.167985	0.342494	TRUE
chrM	2302	2314	footprints_12_0.012072_1.622820	1.62282	+	0.012072	1.82215	0.01416	-0.167137	0.343599	TRUE
chrM	7916	7936	footprints_20_0.000000_1.761623	1.76162	-	0	1.97562	0.023842	-0.165398	0.345565	TRUE
chrM	632	645	footprints_13_0.000000_1.744243	1.74424	-	0	1.95075	0.01834	-0.161426	0.349599	TRUE
chrM	4159	4179	footprints_20_0.000000_1.825175	1.82517	-	0	2.04219	0.009066	-0.162082	0.34971	TRUE
chrM	5941	5955	footprints_14_-0.008511_1.788948	1.78895	-	-0.008511	2	0	-0.160889	0.349745	TRUE
chrM	6638	6660	footprints_22_0.026970_1.857265	1.85726	-	0.02697	2.07599	0.045364	-0.160617	0.349748	TRUE
chrM	1110	1131	footprints_21_0.000000_1.826071	1.82607	+	0	2.04016	0.008634	-0.159939	0.350053	TRUE
chrM	5212	5222	footprints_10_0.056424_1.832067	1.83207	+	0.056424	2.04999	0.134747	-0.162144	0.350086	TRUE
chrM	11705	11734	footprints_29_0.041130_1.653867	1.65387	-	0.04113	1.84581	0.053811	-0.158413	0.351464	TRUE
chrM	9060	9082	footprints_22_-0.005416_1.740472	1.74047	-	-0.005416	1.93982	0.005128	-0.156446	0.354806	TRUE
chrM	13937	13947	footprints_10_0.000000_1.825175	1.82517	+	0	2.03294	0.036264	-0.155533	0.355596	TRUE
chrM	7273	7295	footprints_22_-0.009662_1.785895	1.7859	-	-0.009662	1.98571	-0.003114	-0.153009	0.358908	TRUE
chrM	11835	11857	footprints_22_0.047481_1.575189	1.57519	+	0.047481	1.75074	0.069247	-0.15244	0.359074	TRUE
chrM	7871	7890	footprints_19_0.000000_1.825175	1.82517	-	0	2.02753	0.005938	-0.15169	0.360043	TRUE
chrM	4812	4828	footprints_16_0.052170_1.776721	1.77672	+	0.05217	1.97237	0.075132	-0.150711	0.360452	TRUE
chrM	7012	7021	footprints_9_0.000002_1.019210	1.01921	+	2e-06	1.13156	0.046577	-0.150862	0.360623	TRUE
chrM	8440	8480	footprints_40_-0.005958_1.799902	1.7999	-	-0.005958	1.99722	-0.000605	-0.150073	0.360697	TRUE
chrM	6760	6771	footprints_11_-0.010947_1.778943	1.77894	-	-0.010947	1.97153	-0.006227	-0.148293	0.363013	TRUE
chrM	15715	15726	footprints_11_0.000000_1.825175	1.82517	+	0	2.0171	0.043223	-0.144251	0.369659	TRUE
chrM	8173	8187	footprints_14_0.000000_1.745403	1.7454	-	0	1.92669	0.012951	-0.142565	0.371965	TRUE
chrM	5932	5945	footprints_13_0.027404_1.482214	1.48221	+	0.027404	1.63053	0.186667	-0.137584	0.379923	TRUE
chrM	13581	13593	footprints_12_0.019756_1.621226	1.62123	-	0.019756	1.77989	0.064409	-0.134702	0.38489	TRUE
chrM	8583	8604	footprints_21_0.000001_1.744621	1.74462	-	1e-06	1.91453	0.010202	-0.134078	0.385084	TRUE
chrM	6912	6940	footprints_28_0.012765_1.192978	1.19298	+	0.012765	1.30929	0.080855	-0.134218	0.38532	TRUE
chrM	1891	1899	footprints_8_0.000000_1.826071	1.82607	-	0	2.00292	0.029803	-0.133361	0.385464	TRUE
chrM	6073	6081	footprints_8_-0.014895_1.746923	1.74692	-	-0.014895	1.91637	-0.008562	-0.133556	0.385538	TRUE
chrM	11248	11256	footprints_8_0.000000_1.745796	1.7458	+	0	1.9086	0.080672	-0.128628	0.386826	TRUE
chrM	8565	8573	footprints_8_-0.030043_1.643675	1.64367	-	-0.030043	1.79699	-0.008562	-0.128659	0.38725	TRUE
chrM	8482	8505	footprints_23_0.000000_1.825175	1.82517	+	0	1.99549	0.035298	-0.128709	0.387669	TRUE
chrM	7611	7631	footprints_20_-0.005958_1.887398	1.8874	-	-0.005958	2.05398	0	-0.122025	0.396722	TRUE
chrM	11668	11703	footprints_35_-0.003404_1.567163	1.56716	-	-0.003404	1.70574	0.010361	-0.122241	0.39683	TRUE
chrM	8609	8635	footprints_26_0.000000_1.745403	1.7454	-	0	1.89844	0.006535	-0.121252	0.397737	TRUE
chrM	8067	8106	footprints_39_0.026821_1.194496	1.1945	+	0.026821	1.29821	0.111957	-0.120126	0.399496	TRUE
chrM	7392	7400	footprints_8_0.000000_1.745389	1.74539	-	0	1.88687	0.027948	-0.112445	0.410423	TRUE
chrM	1073	1097	footprints_24_0.000000_1.745435	1.74544	-	0	1.8871	0.019336	-0.112581	0.411159	TRUE
chrM	10970	11010	footprints_40_0.006533_1.446894	1.44689	-	0.006533	1.56166	0.017317	-0.110117	0.413184	TRUE
chrM	16238	16248	footprints_10_0.000000_1.824764	1.82476	+	0	1.96975	0.022551	-0.110306	0.413257	TRUE
chrM	13381	13389	footprints_8_0.051158_1.564841	1.56484	+	0.051158	1.68932	0.204301	-0.110431	0.413509	TRUE
chrM	1380	1388	footprints_8_0.041817_1.480909	1.48091	+	0.041817	1.59643	0.114173	-0.108368	0.416162	TRUE
chrM	12821	12839	footprints_18_0.000002_1.553465	1.55347	+	2e-06	1.67413	0.049917	-0.10792	0.416493	TRUE
chrM	10502	10528	footprints_26_0.036666_1.753047	1.75305	+	0.036666	1.88622	0.05778	-0.105633	0.420002	TRUE
chrM	10963	10975	footprints_12_0.000000_1.701897	1.7019	+	0	1.83128	0.048063	-0.105709	0.42036	TRUE
chrM	13687	13705	footprints_18_0.045921_1.544992	1.54499	+	0.045921	1.65973	0.183286	-0.103351	0.423015	TRUE
chrM	15424	15453	footprints_29_0.004066_1.378766	1.37877	-	0.004066	1.48059	0.017542	-0.102794	0.423188	TRUE
chrM	13563	13579	footprints_16_0.000000_1.607286	1.60729	-	0	1.72525	0.026234	-0.102183	0.423988	TRUE
chrM	6261	6270	footprints_9_0.012962_1.738491	1.73849	-	0.012962	1.86549	0.046638	-0.101718	0.424572	TRUE
chrM	15282	15292	footprints_10_-0.005979_1.800218	1.80022	+	-0.005979	1.92958	-0.004439	-0.100111	0.426601	TRUE
chrM	4479	4492	footprints_13_0.061927_1.665432	1.66543	+	0.061927	1.78271	0.101705	-0.0981764	0.42951	TRUE
chrM	9469	9484	footprints_15_0.000000_1.534862	1.53486	+	0	1.64153	0.012088	-0.0969304	0.430348	TRUE
chrM	4786	4798	footprints_12_0.118274_1.607355	1.60736	+	0.118274	1.71756	0.149381	-0.0956711	0.432492	TRUE
chrM	7302	7320	footprints_18_-0.006620_1.798043	1.79804	-	-0.00662	1.917	0.019513	-0.0924221	0.438465	TRUE
chrM	6363	6381	footprints_18_0.013171_1.675572	1.67557	-	0.013171	1.78432	0.022686	-0.0907231	0.441294	TRUE
chrM	2883	2893	footprints_10_0.044969_1.517527	1.51753	+	0.044969	1.61316	0.051093	-0.0881647	0.443431	TRUE
chrM	7321	7340	footprints_19_0.000000_1.761623	1.76162	-	0	1.87349	0.009543	-0.0888238	0.444307	TRUE
chrM	15186	15194	footprints_8_-0.014895_1.704162	1.70416	-	-0.014895	1.80078	-0.008562	-0.0795619	0.457943	TRUE
chrM	11257	11280	footprints_23_0.010254_1.803710	1.80371	+	0.010254	1.9045	0.089746	-0.0784456	0.459722	TRUE
chrM	4989	5006	footprints_17_-0.000073_1.665420	1.66542	-	-7.3e-05	1.74986	0.063519	-0.0713567	0.470668	TRUE
chrM	14799	14808	footprints_9_0.000000_1.745403	1.7454	+	0	1.83258	0.039027	-0.0703144	0.472306	TRUE
chrM	10882	10894	footprints_12_-0.009930_1.784378	1.78438	-	-0.00993	1.87008	0	-0.067681	0.475005	TRUE
chrM	8448	8460	footprints_12_-0.007733_1.774599	1.7746	+	-0.007733	1.86004	-0.004408	-0.0678414	0.476309	TRUE
chrM	8041	8049	footprints_8_0.056515_1.539024	1.53902	+	0.056515	1.60926	0.284955	-0.0643799	0.478983	TRUE
chrM	13972	13984	footprints_12_0.000000_1.824353	1.82435	+	0	1.89822	0.024511	-0.0572593	0.492299	TRUE
chrM	8317	8325	footprints_8_0.059662_1.862838	1.86284	+	0.059662	1.93541	0.181651	-0.0551363	0.494393	TRUE
chrM	5577	5588	footprints_11_-0.010832_1.718026	1.71803	-	-0.010832	1.78017	0.021675	-0.0512664	0.500744	TRUE
chrM	10905	10919	footprints_14_0.000000_1.824764	1.82476	+	0	1.88957	0.073985	-0.0503465	0.502078	TRUE
chrM	2020	2039	footprints_19_0.109377_1.182953	1.18295	+	0.109377	1.21911	0.119689	-0.0434296	0.512799	TRUE
chrM	14073	14082	footprints_9_0.059951_1.032741	1.03274	+	0.059951	1.06148	0.355377	-0.0396028	0.520166	TRUE
chrM	254	263	footprints_9_-0.036475_1.338501	1.3385	+	-0.036475	1.37125	0.080142	-0.0348734	0.529421	TRUE
chrM	2702	2741	footprints_39_0.003071_1.684468	1.68447	-	0.003071	1.72011	0.006113	-0.030207	0.535449	TRUE
chrM	8974	8997	footprints_23_-0.004088_1.354017	1.35402	+	-0.004088	1.38165	0.040349	-0.0291443	0.537017	TRUE
chrM	9422	9440	footprints_18_-0.386883_1.003207	1.00321	+	-0.386883	1.01687	-0.266215	-0.0195216	0.552377	TRUE
chrM	15053	15071	footprints_18_0.047489_1.669969	1.66997	+	0.047489	1.69095	0.089693	-0.0180144	0.554935	TRUE
chrM	13582	13590	footprints_8_0.128282_1.202461	1.20246	+	0.128282	1.21613	0.212479	-0.016305	0.557133	TRUE
chrM	7543	7569	footprints_26_0.004581_1.574903	1.5749	+	0.004581	1.59297	0.025579	-0.0164552	0.557448	TRUE
chrM	10138	10146	footprints_8_-0.014895_1.686557	1.68656	+	-0.014895	1.70158	0.014102	-0.0127973	0.561879	TRUE
chrM	8139	8150	footprints_11_0.043221_1.654362	1.65436	+	0.043221	1.66699	0.071973	-0.0109731	0.563912	TRUE
chrM	3175	3201	footprints_26_0.009070_1.668199	1.6682	-	0.00907	1.67861	0.01834	-0.00897482	0.567231	TRUE
chrM	2656	2664	footprints_8_-0.053139_1.018860	1.01886	+	-0.053139	1.02252	-0.044165	-0.00517888	0.57312	TRUE
chrM	8697	8721	footprints_24_0.000000_1.621933	1.62193	+	0	1.62488	0.072403	-0.00261451	0.576991	TRUE
chrM	8851	8873	footprints_22_0.037740_1.737507	1.73751	-	0.03774	1.73693	0.046125	0.000478346	0.581705	TRUE
chrM	15398	15412	footprints_14_0.000000_1.825175	1.82517	+	0	1.82246	0.008058	0.00215002	0.583833	TRUE
chrM	6296	6315	footprints_19_-0.006271_1.719606	1.71961	-	-0.006271	1.71194	0.012548	0.00644844	0.591254	TRUE
chrM	14029	14068	footprints_39_0.012224_1.175901	1.1759	+	0.012224	1.1708	0.022661	0.00627319	0.591473	TRUE
chrM	7891	7899	footprints_8_0.000000_1.745846	1.74585	-	0	1.73149	0.029803	0.0119156	0.599507	TRUE
chrM	6324	6342	footprints_18_0.000000_1.825646	1.82565	-	0	1.80508	0.010073	0.0163427	0.606521	TRUE
chrM	818	836	footprints_18_-0.042435_1.157509	1.15751	+	-0.042435	1.13983	0.099167	0.0221984	0.616272	TRUE
chrM	10483	10501	footprints_18_0.033137_1.753454	1.75345	+	0.033137	1.72499	0.075591	0.0236124	0.618384	TRUE
chrM	11781	11816	footprints_35_0.023707_1.470937	1.47094	+	0.023707	1.44108	0.030907	0.029586	0.629668	TRUE
chrM	2751	2770	footprints_19_0.056363_1.393579	1.39358	+	0.056363	1.36483	0.240591	0.0300746	0.630054	TRUE
chrM	8469	8481	footprints_12_0.000000_1.746221	1.74622	+	0	1.70295	0.03988	0.0361967	0.641609	TRUE
chrM	13641	13651	footprints_10_0.003703_1.225136	1.22514	+	0.003703	1.18521	0.321005	0.0478029	0.661932	TRUE
chrM	5894	5903	footprints_9_0.026344_1.854588	1.85459	-	0.026344	1.76899	0.026491	0.0681696	0.697823	TRUE
chrM	3049	3059	footprints_10_0.011790_1.481059	1.48106	+	0.01179	1.41199	0.023842	0.0688992	0.698389	TRUE
chrM	173	182	footprints_9_0.020664_1.348747	1.34875	+	0.020664	1.28136	0.036832	0.0739473	0.707012	TRUE
chrM	9667	9677	footprints_10_0.000000_1.825660	1.82566	+	0	1.72044	0.014265	0.0856397	0.724622	TRUE
chrM	14312	14329	footprints_17_0.021031_1.691146	1.69115	+	0.021031	1.59092	0.03215	0.0881363	0.727561	TRUE
chrM	10085	10100	footprints_15_-0.007944_1.773343	1.77334	-	-0.007944	1.6686	0.019472	0.0878326	0.727752	TRUE
chrM	1598	1608	footprints_10_-0.101581_1.002727	1.00273	+	-0.101581	0.933027	-0.089491	0.103938	0.750657	TRUE
chrM	9439	9454	footprints_15_0.000000_1.762930	1.76293	-	0	1.63509	0.043117	0.108605	0.756958	TRUE
chrM	1471	1499	footprints_28_0.000000_1.608091	1.60809	+	0	1.48938	0.006476	0.110637	0.759501	TRUE
chrM	3847	3884	footprints_37_0.000000_1.744605	1.7446	-	0	1.61408	0.0049	0.112186	0.761269	TRUE
chrM	8198	8226	footprints_28_0.038274_1.646124	1.64612	+	0.038274	1.51045	0.083084	0.124097	0.777005	TRUE
chrM	882	899	footprints_17_0.074790_1.461088	1.46109	+	0.07479	1.33768	0.132375	0.127309	0.780437	TRUE
chrM	4958	4977	footprints_19_0.025090_1.603050	1.60305	-	0.02509	1.46334	0.047188	0.131559	0.784443	TRUE
chrM	7948	7956	footprints_8_-0.014895_1.505732	1.50573	+	-0.014895	1.37394	0.065	0.132141	0.784506	TRUE
chrM	8880	8919	footprints_39_0.019314_1.651816	1.65182	-	0.019314	1.50596	0.048346	0.133368	0.785659	TRUE
chrM	6667	6690	footprints_23_0.000000_1.745846	1.74585	-	0	1.58956	0.062925	0.135297	0.786865	TRUE
chrM	3730	3758	footprints_28_0.000000_1.826967	1.82697	-	0	1.65494	0.006476	0.142673	0.795115	TRUE
chrM	8015	8027	footprints_12_0.019756_1.470343	1.47034	+	0.019756	1.33202	0.086663	0.142537	0.795739	TRUE
chrM	9393	9401	footprints_8_-0.012580_1.878988	1.87899	+	-0.01258	1.69271	-0.002934	0.150619	0.803731	TRUE
chrM	7635	7645	footprints_10_-0.021256_1.663666	1.66367	-	-0.021256	1.48828	0.018132	0.160725	0.814247	TRUE
chrM	6712	6723	footprints_11_0.000002_1.540241	1.54024	+	2e-06	1.36161	0.058095	0.177846	0.833277	TRUE
chrM	13062	13086	footprints_24_0.087496_1.794939	1.79494	-	0.087496	1.58243	0.090933	0.181791	0.837091	TRUE
chrM	13657	13668	footprints_11_0.040748_1.573577	1.57358	+	0.040748	1.37871	0.166296	0.190731	0.845991	TRUE
chrM	10330	10338	footprints_8_0.082111_1.791710	1.79171	+	0.082111	1.56813	0.431702	0.192288	0.846811	TRUE
chrM	13367	13375	footprints_8_0.044838_1.428621	1.42862	+	0.044838	1.24728	0.092829	0.195834	0.849954	TRUE
chrM	4874	4882	footprints_8_0.091948_1.226708	1.22671	+	0.091948	1.05958	0.154351	0.211293	0.865927	TRUE
chrM	8294	8313	footprints_19_0.006206_1.630039	1.63004	+	0.006206	1.38628	0.091052	0.23369	0.886935	TRUE
chrM	2100	2109	footprints_9_-0.013240_1.855146	1.85515	-	-0.01324	1.57517	0.012535	0.236023	0.888063	TRUE
chrM	5752	5762	footprints_10_0.000000_1.664882	1.66488	-	0	1.40071	0.159075	0.249267	0.895323	TRUE
chrM	7243	7260	footprints_17_0.000000_1.596711	1.59671	+	0	1.32362	0.006636	0.270612	0.909911	TRUE
chrM	7217	7225	footprints_8_0.000000_1.463766	1.46377	+	0	1.18973	0.110395	0.299052	0.92597	TRUE
chrM	11407	11433	footprints_26_0.026482_1.602032	1.60203	+	0.026482	1.26731	0.037451	0.338136	0.944405	TRUE
chrM	9942	9952	footprints_10_0.000000_1.610806	1.61081	+	0	1.26564	0.117828	0.347921	0.94623	TRUE
chrM	770	778	footprints_8_0.034068_1.630594	1.63059	+	0.034068	1.28263	0.303001	0.346296	0.946386	TRUE
chrM	5669	5679	footprints_10_0.157401_1.522223	1.52222	+	0.157401	1.1892	0.311475	0.356193	0.948949	TRUE
chrM	15318	15341	footprints_23_0.005126_1.719063	1.71906	-	0.005126	1.34069	0.01422	0.358649	0.949158	TRUE
chrM	12131	12158	footprints_27_0.059607_0.953375	0.953375	+	0.059607	0.73142	0.12586	0.382344	0.956043	TRUE
chrM	14149	14178	footprints_29_0.000000_1.825660	1.82566	+	0	1.35991	0.018364	0.424907	0.966444	TRUE
chrM	5956	5968	footprints_12_-0.009930_1.457886	1.45789	+	-0.00993	1.06855	0.14277	0.448229	0.97087	TRUE
chrM	5765	5773	footprints_8_0.044531_1.781211	1.78121	+	0.044531	1.28416	0.075976	0.472038	0.975662	TRUE
chrM	780	795	footprints_15_0.006981_1.269468	1.26947	+	0.006981	0.912395	0.059901	0.476494	0.975698	TRUE
chrM	6048	6058	footprints_10_0.000000_1.746742	1.74674	+	0	1.20698	0.028467	0.533266	0.984816	TRUE
chrM	320	328	footprints_8_-0.014476_1.513355	1.51336	+	-0.014476	1.02168	0.038762	0.566814	0.988862	TRUE
chrM	1926	1950	footprints_24_0.078683_1.083973	1.08397	+	0.078683	0.679193	0.148588	0.674435	0.998767	TRUE
chrM	10463	10474	footprints_11_0.032386_1.679391	1.67939	+	0.032386	1.02215	0.077156	0.716327	0.999576	TRUE
chrM	734	749	footprints_15_0.112423_1.042063	1.04206	+	0.112423	0.579718	0.154165	0.846019	0.999885	TRUE
chrM	2208	2221	footprints_13_0.044481_1.199878	1.19988	+	0.044481	0.682905	0.047555	0.813131	0.999892	TRUE
chrM	15376	15387	footprints_11_0.112663_1.031169	1.03117	+	0.112663	0.371007	0.205144	1.47476	0.999959	TRUE
chrM	6875	6911	footprints_36_0.026410_1.175014	1.17501	+	0.02641	0.672035	0.20107	0.80607	1.00064	TRUE
chrM	12021	12045	footprints_24_0.033095_1.334679	1.33468	+	0.033095	0.788916	0.033367	0.758549	1.00074	TRUE
chrM	14093	14108	footprints_15_0.092251_1.172643	1.17264	+	0.092251	0.677593	0.224727	0.791273	1.00106	TRUE
Chr	Start	End	Name	Fscore	Strand	CentreCscore	WTFscore	WTCentreCscore	log2FC_Fscore	FDR_norm	WT > KO?
chrM	0	9	footprints_9_0.120974_0.594166	0.594166	+	0.120974	1.33295	0.085878	-1.16568	0.00262262	FALSE
chrM	374	382	footprints_8_0.000000_1.609646	1.60965	+	0	2.05398	0	-0.35168	0.187473	FALSE
chrM	383	395	footprints_12_0.049493_1.367251	1.36725	+	0.049493	1.83301	0.01511	-0.422938	0.139932	FALSE
chrM	401	413	footprints_12_0.295821_1.565326	1.56533	+	0.295821	2.0399	0.23931	-0.382036	0.167094	FALSE
chrM	507	534	footprints_27_0.034185_1.229552	1.22955	+	0.034185	1.67115	0.001641	-0.442708	0.130508	FALSE
chrM	543	566	footprints_23_0.178982_1.080303	1.0803	+	0.178982	1.1236	-0.123349	-0.0566899	0.492899	FALSE
chrM	646	661	footprints_15_0.000000_1.824353	1.82435	-	0	2	0	-0.132615	0.384458	FALSE
chrM	677	701	footprints_24_0.029786_1.166095	1.1661	+	0.029786	1.73342	0.014559	-0.571935	0.0730469	FALSE
chrM	702	732	footprints_30_0.161510_1.472264	1.47226	+	0.16151	1.10626	0.067748	0.412347	0.964512	FALSE
chrM	841	862	footprints_21_0.072397_1.378956	1.37896	+	0.072397	1.74213	0.046488	-0.337277	0.199607	FALSE
chrM	918	928	footprints_10_0.085547_1.305039	1.30504	+	0.085547	1.51148	0.047684	-0.211874	0.304155	FALSE
chrM	1026	1045	footprints_19_-0.176846_0.491443	0.491443	+	-0.176846	1.32845	-0.189138	-1.43465	0.000463235	FALSE
chrM	1061	1092	footprints_31_0.140012_0.935202	0.935202	+	0.140012	0.842691	-0.025804	0.150274	0.804129	FALSE
chrM	1243	1272	footprints_29_0.040180_1.170597	1.1706	+	0.04018	1.0369	0.026978	0.174961	0.830567	FALSE
chrM	1367	1379	footprints_12_0.112138_1.527163	1.52716	+	0.112138	1.13858	-0.081393	0.423623	0.967008	FALSE
chrM	1381	1400	footprints_19_0.000000_1.824764	1.82476	-	0	2	0	-0.13229	0.384565	FALSE
chrM	1410	1426	footprints_16_0.000039_1.609564	1.60956	+	3.9e-05	1.67906	-0.034222	-0.0609873	0.485661	FALSE
chrM	1510	1549	footprints_39_0.096527_1.031671	1.03167	+	0.096527	2.00074	0.069951	-0.955552	0.0114915	FALSE
chrM	1552	1574	footprints_22_0.016195_0.842108	0.842108	+	0.016195	1.48064	-0.003114	-0.814146	0.0219907	FALSE
chrM	1635	1644	footprints_9_0.000000_1.761007	1.76101	-	0	2	0	-0.183599	0.327155	FALSE
chrM	1692	1701	footprints_9_0.000000_1.763381	1.76338	-	0	2	0	-0.181656	0.32786	FALSE
chrM	1696	1715	footprints_19_0.112543_1.176674	1.17667	+	0.112543	1.81343	0.036457	-0.62401	0.0546723	FALSE
chrM	1733	1749	footprints_16_0.059618_1.375367	1.37537	+	0.059618	1.80634	-0.008562	-0.393254	0.158858	FALSE
chrM	1786	1797	footprints_11_0.000000_1.595485	1.59549	-	0	0.87791	0	0.86185	0.998352	FALSE
chrM	1806	1819	footprints_13_0.000000_1.618870	1.61887	-	0	2.02921	-0.005269	-0.325932	0.205766	FALSE
chrM	1851	1874	footprints_23_0.099284_1.088155	1.08815	+	0.099284	0.563076	0.077082	0.950483	0.998942	FALSE
chrM	1961	1970	footprints_9_0.169696_1.648747	1.64875	+	0.169696	1.39728	0.014777	0.23875	0.887934	FALSE
chrM	1993	2008	footprints_15_0.024609_1.061626	1.06163	+	0.024609	0.972401	-0.196448	0.126652	0.780283	FALSE
chrM	2010	2025	footprints_15_0.000000_1.824764	1.82476	-	0	1.85809	-0.004567	-0.0261082	0.542035	FALSE
chrM	2066	2092	footprints_26_0.105856_1.450339	1.45034	+	0.105856	1.20183	0.026065	0.271159	0.909421	FALSE
chrM	2115	2128	footprints_13_0.008096_1.438139	1.43814	+	0.008096	1.61451	-0.002336	-0.166892	0.343613	FALSE
chrM	2147	2161	footprints_14_-0.022874_1.104326	1.10433	+	-0.022874	1.40677	-0.036642	-0.349222	0.189313	FALSE
chrM	2164	2178	footprints_14_0.008553_1.296079	1.29608	+	0.008553	1.88343	-0.010992	-0.539211	0.0816272	FALSE
chrM	2244	2262	footprints_18_0.000000_1.824353	1.82435	-	0	2	0	-0.132615	0.384458	FALSE
chrM	2263	2277	footprints_14_0.000000_1.824353	1.82435	-	0	1.97759	-0.004893	-0.116361	0.405018	FALSE
chrM	2297	2313	footprints_16_0.000000_1.825175	1.82517	-	0	1.83277	0	-0.00599331	0.572013	FALSE
chrM	2314	2326	footprints_12_0.000000_1.826071	1.82607	-	0	2	0	-0.131257	0.383793	FALSE
chrM	2335	2360	footprints_25_0.000000_1.825660	1.82566	-	0	1.98742	-0.00274	-0.12248	0.396844	FALSE
chrM	2361	2369	footprints_8_0.000000_1.824353	1.82435	-	0	2	0	-0.132615	0.384458	FALSE
chrM	2370	2394	footprints_24_0.000000_1.744618	1.74462	-	0	2	0	-0.197089	0.31302	FALSE
chrM	2402	2410	footprints_8_0.143793_1.436316	1.43632	+	0.143793	1.21884	-0.003782	0.236864	0.887926	FALSE
chrM	2468	2477	footprints_9_0.177976_1.267973	1.26797	+	0.177976	1.321	-0.070255	-0.0591021	0.488867	FALSE
chrM	2494	2530	footprints_36_-0.111274_0.864444	0.864444	+	-0.111274	1.01123	-0.139401	-0.226262	0.290417	FALSE
chrM	2501	2536	footprints_35_0.006630_1.815954	1.81595	-	0.00663	1.84472	-0.009786	-0.0226718	0.54781	FALSE
chrM	2574	2587	footprints_13_-0.037939_1.271244	1.27124	+	-0.037939	1.98582	-0.057239	-0.643497	0.0499837	FALSE
chrM	2666	2694	footprints_28_-0.004256_1.728384	1.72838	-	-0.004256	1.93769	-0.004893	-0.164916	0.345927	FALSE
chrM	2735	2749	footprints_14_0.048816_0.909984	0.909984	+	0.048816	0.919101	0.012137	-0.0143822	0.560459	FALSE
chrM	2764	2779	footprints_15_0.000000_1.592967	1.59297	-	0	1.85052	-0.004567	-0.216216	0.299234	FALSE
chrM	2821	2830	footprints_9_0.000000_1.911711	1.91171	-	0	2	0	-0.0651356	0.479021	FALSE
chrM	2831	2856	footprints_25_0.004716_1.763286	1.76329	-	0.004716	1.82125	-0.00274	-0.0466593	0.508337	FALSE
chrM	2858	2884	footprints_26_0.004559_1.519557	1.51956	-	0.004559	1.65071	-0.003565	-0.119436	0.400491	FALSE
chrM	2898	2912	footprints_14_0.025580_1.643062	1.64306	-	0.02558	2.20417	0.019382	-0.423848	0.139384	FALSE
chrM	2913	2951	footprints_38_0.018846_1.504534	1.50453	-	0.018846	2.01233	0.002669	-0.419549	0.140844	FALSE
chrM	2957	2994	footprints_37_0.093134_1.225031	1.22503	+	0.093134	2.28396	0.046636	-0.89872	0.0142769	FALSE
chrM	2968	2994	footprints_26_0.000000_1.747117	1.74712	-	0	2	0	-0.195024	0.31351	FALSE
chrM	2998	3016	footprints_18_0.000000_1.744618	1.74462	-	0	1.78222	-0.003806	-0.0307683	0.53493	FALSE
chrM	3093	3102	footprints_9_-0.281495_0.945063	0.945063	+	-0.281495	1.04856	-0.329046	-0.149934	0.360439	FALSE
chrM	3150	3166	footprints_16_0.000000_1.827850	1.82785	+	0	1.80769	-0.012844	0.0160004	0.606527	FALSE
chrM	3174	3184	footprints_10_0.000000_1.825175	1.82517	+	0	2.02184	-0.00685	-0.147634	0.363743	FALSE
chrM	3191	3208	footprints_17_0.027962_1.580876	1.58088	+	0.027962	2.2661	0.014539	-0.519485	0.0885575	FALSE
chrM	3248	3261	footprints_13_0.000000_1.683656	1.68366	-	0	1.8838	-0.00186	-0.162051	0.349306	FALSE
chrM	3271	3288	footprints_17_-0.024503_1.441035	1.44104	+	-0.024503	2.04935	-0.074925	-0.508061	0.0943718	FALSE
chrM	3299	3332	footprints_33_0.007242_1.773572	1.77357	-	0.007242	1.62123	-0.002525	0.12957	0.783054	FALSE
chrM	3336	3352	footprints_16_0.000000_1.824353	1.82435	-	0	1.70286	0	0.0994293	0.743534	FALSE
chrM	3380	3388	footprints_8_-0.301984_0.927332	0.927332	+	-0.301984	1.12511	-0.423893	-0.278908	0.241141	FALSE
chrM	3417	3428	footprints_11_0.010836_1.707399	1.7074	-	0.010836	1.79485	-0.017832	-0.0720646	0.47034	FALSE
chrM	3419	3427	footprints_8_0.000000_1.826542	1.82654	+	0	2.15692	0	-0.239858	0.276036	FALSE
chrM	3430	3447	footprints_17_0.006973_1.692280	1.69228	-	0.006973	1.63378	0	0.0507563	0.666947	FALSE
chrM	3461	3485	footprints_24_0.014738_1.804451	1.80445	-	0.014738	2.08249	0.005987	-0.206752	0.307113	FALSE
chrM	3492	3500	footprints_8_0.014737_1.804447	1.80445	-	0.014737	2.05398	0	-0.186867	0.322605	FALSE
chrM	3501	3524	footprints_23_0.011401_1.726424	1.72642	-	0.011401	2.09679	-0.002908	-0.280396	0.239882	FALSE
chrM	3530	3540	footprints_10_0.000000_1.674247	1.67425	-	0	1.87008	0	-0.15959	0.350252	FALSE
chrM	3560	3577	footprints_17_0.000039_1.553911	1.55391	-	3.9e-05	1.92783	-0.000873	-0.311075	0.219551	FALSE
chrM	3571	3601	footprints_30_0.031820_1.749090	1.74909	+	0.03182	1.48324	-0.002997	0.237851	0.887989	FALSE
chrM	3614	3643	footprints_29_0.004110_1.687404	1.6874	-	0.00411	1.92123	-0.002362	-0.187226	0.322837	FALSE
chrM	3635	3646	footprints_11_0.032270_1.733619	1.73362	+	0.03227	2.10706	0.024667	-0.281445	0.239004	FALSE
chrM	3650	3686	footprints_36_0.006550_1.656942	1.65694	-	0.00655	2.07794	0.005037	-0.326632	0.20573	FALSE
chrM	3675	3704	footprints_29_0.000022_1.172984	1.17298	+	2.2e-05	2.33067	-0.041173	-0.990558	0.00926933	FALSE
chrM	3706	3727	footprints_21_0.020483_1.016905	1.0169	+	0.020483	2.3294	-0.010571	-1.19577	0.00226406	FALSE
chrM	3729	3750	footprints_21_0.036464_0.792435	0.792435	+	0.036464	1.49968	-0.07889	-0.920292	0.0134801	FALSE
chrM	3772	3798	footprints_26_0.004388_1.475439	1.47544	-	0.004388	1.33541	-0.017197	0.143857	0.796029	FALSE
chrM	3789	3802	footprints_13_0.154999_0.943569	0.943569	+	0.154999	1.07428	0.037492	-0.187171	0.322472	FALSE
chrM	3813	3844	footprints_31_0.101738_0.897094	0.897094	+	0.101738	1.82141	0.038749	-1.02172	0.00781322	FALSE
chrM	3849	3860	footprints_11_-0.321390_0.498760	0.49876	+	-0.32139	0.602292	-0.74748	-0.272117	0.246447	FALSE
chrM	3917	3941	footprints_24_0.112737_1.184978	1.18498	+	0.112737	1.98886	0.09365	-0.74708	0.0308201	FALSE
chrM	3943	3954	footprints_11_0.238021_1.402272	1.40227	+	0.238021	2.05122	0.087702	-0.548717	0.0783931	FALSE
chrM	3969	3981	footprints_12_0.032041_1.750485	1.75049	-	0.032041	2.07548	-0.005708	-0.245689	0.269267	FALSE
chrM	3986	3996	footprints_10_-0.011855_1.620415	1.62041	-	-0.011855	1.75184	-0.019615	-0.112504	0.410801	FALSE
chrM	3992	4005	footprints_13_-0.196259_0.888021	0.888021	+	-0.196259	1.35938	-0.353466	-0.614286	0.0568267	FALSE
chrM	4010	4027	footprints_17_0.000000_1.911711	1.91171	-	0	2.00362	0	-0.0677438	0.47596	FALSE
chrM	4030	4043	footprints_13_0.054855_1.610138	1.61014	+	0.054855	1.67354	0.022626	-0.0557196	0.494232	FALSE
chrM	4052	4061	footprints_9_0.381491_1.978091	1.97809	+	0.381491	2.45716	0.124388	-0.312882	0.217614	FALSE
chrM	4081	4114	footprints_33_0.010888_1.428026	1.42803	-	0.010888	2.27045	0	-0.668959	0.0455699	FALSE
chrM	4085	4112	footprints_27_0.102399_0.712016	0.712016	+	0.102399	1.33273	0.084342	-0.904405	0.0141692	FALSE
chrM	4115	4143	footprints_28_0.217740_1.102346	1.10235	+	0.21774	1.39264	0.049378	-0.337245	0.199192	FALSE
chrM	4153	4171	footprints_18_0.080590_0.949050	0.94905	+	0.08059	1.48719	0.049177	-0.648034	0.0497205	FALSE
chrM	4190	4198	footprints_8_0.029794_1.740291	1.74029	-	0.029794	2.05398	0	-0.239095	0.276997	FALSE
chrM	4190	4205	footprints_15_0.031773_1.340406	1.34041	+	0.031773	1.78668	0.011457	-0.414612	0.142924	FALSE
chrM	4199	4236	footprints_37_0.006440_1.723022	1.72302	-	0.00644	2.01409	0.003049	-0.225188	0.291236	FALSE
chrM	4237	4250	footprints_13_0.000000_1.680896	1.6809	-	0	2	0	-0.25077	0.264269	FALSE
chrM	4240	4248	footprints_8_0.018035_1.573531	1.57353	+	0.018035	2.13472	0.013846	-0.440043	0.131223	FALSE
chrM	4252	4263	footprints_11_0.000000_1.744243	1.74424	-	0	1.97153	-0.006227	-0.176712	0.331818	FALSE
chrM	4264	4279	footprints_15_0.000000_1.824353	1.82435	-	0	2.05398	0	-0.171039	0.338552	FALSE
chrM	4283	4291	footprints_8_0.000000_1.745810	1.74581	-	0	1.88753	-0.008562	-0.1126	0.41164	FALSE
chrM	4289	4300	footprints_11_0.010834_1.448014	1.44801	+	0.010834	2.20846	0.010256	-0.608968	0.0584678	FALSE
chrM	4344	4364	footprints_20_0.017813_1.817270	1.81727	-	0.017813	2.05398	0	-0.176651	0.331454	FALSE
chrM	4381	4396	footprints_15_0.000000_1.745846	1.74585	-	0	2	0	-0.196074	0.312987	FALSE
chrM	4397	4425	footprints_28_0.000000_1.912122	1.91212	-	0	2	0	-0.0648254	0.479117	FALSE
chrM	4404	4433	footprints_29_-0.001422_0.932521	0.932521	+	-0.001422	1.3269	-0.074656	-0.50885	0.0940963	FALSE
chrM	4440	4460	footprints_20_0.072637_1.624557	1.62456	+	0.072637	2.56566	0.034318	-0.659284	0.0481835	FALSE
chrM	4475	4484	footprints_9_-0.000140_1.606382	1.60638	-	-0.00014	2.09496	-0.002687	-0.38311	0.166332	FALSE
chrM	4527	4537	footprints_10_0.023454_1.841029	1.84103	-	0.023454	1.95777	-0.009268	-0.0886997	0.443996	FALSE
chrM	4531	4564	footprints_33_0.118556_1.372342	1.37234	+	0.118556	1.7712	0.093523	-0.36809	0.173717	FALSE
chrM	4542	4554	footprints_12_0.000000_1.665257	1.66526	-	0	1.73018	-0.005708	-0.0551781	0.494858	FALSE
chrM	4567	4598	footprints_31_0.019222_1.620604	1.6206	-	0.019222	1.75256	-0.008485	-0.112929	0.411458	FALSE
chrM	4594	4604	footprints_10_0.076733_1.769549	1.76955	+	0.076733	1.37975	0.010142	0.358979	0.948375	FALSE
chrM	4655	4676	footprints_21_0.067856_1.276887	1.27689	+	0.067856	1.99798	0.006628	-0.645909	0.0495785	FALSE
chrM	4659	4686	footprints_27_0.000000_1.825175	1.82517	-	0	2.05398	0	-0.170389	0.338857	FALSE
chrM	4703	4718	footprints_15_0.015720_1.678444	1.67844	-	0.01572	2.05645	0.012088	-0.293031	0.229311	FALSE
chrM	4711	4726	footprints_15_0.110658_1.407535	1.40753	+	0.110658	1.61467	0.018849	-0.198072	0.312666	FALSE
chrM	4788	4796	footprints_8_0.033201_1.340064	1.34006	-	0.033201	2.22653	0.012678	-0.732497	0.0327368	FALSE
chrM	4807	4816	footprints_9_0.013242_1.880835	1.88084	-	0.013242	2	0	-0.0886267	0.443068	FALSE
chrM	4817	4836	footprints_19_0.012411_1.713147	1.71315	-	0.012411	2.09672	0.008943	-0.291483	0.229806	FALSE
chrM	4875	4886	footprints_11_0.000002_1.592901	1.5929	-	2e-06	1.84346	-0.006227	-0.210759	0.304198	FALSE
chrM	4956	4968	footprints_12_-0.143399_0.599782	0.599782	+	-0.143399	1.54154	-0.215486	-1.36187	0.00106544	FALSE
chrM	4973	4994	footprints_21_0.186151_0.905933	0.905933	+	0.186151	1.43775	0.146699	-0.666337	0.0461023	FALSE
chrM	5001	5033	footprints_32_0.121866_0.892609	0.892609	+	0.121866	0.675567	0.042242	0.401929	0.962115	FALSE
chrM	5018	5032	footprints_14_0.000000_1.560596	1.5606	-	0	1.75166	0	-0.166626	0.343668	FALSE
chrM	5038	5064	footprints_26_0.009190_1.251265	1.25127	+	0.00919	1.51086	0.00824	-0.271981	0.246178	FALSE
chrM	5064	5086	footprints_22_0.091244_1.028217	1.02822	-	0.091244	1.79531	0.007412	-0.804085	0.0233893	FALSE
chrM	5087	5117	footprints_30_0.025969_1.043215	1.04322	-	0.025969	1.27718	0.004964	-0.291926	0.23011	FALSE
chrM	5130	5152	footprints_22_-0.074295_0.625715	0.625715	-	-0.074295	0.945293	-0.124554	-0.595256	0.0633841	FALSE
chrM	5160	5177	footprints_17_0.072981_0.878382	0.878382	-	0.072981	1.92003	-0.065929	-1.12821	0.00334328	FALSE
chrM	5192	5203	footprints_11_0.057317_0.913752	0.913752	-	0.057317	1.6288	0.006715	-0.833931	0.0199002	FALSE
chrM	5239	5267	footprints_28_0.041748_1.509666	1.50967	+	0.041748	1.56725	0.012146	-0.0540078	0.496171	FALSE
chrM	5249	5280	footprints_31_0.060338_1.043789	1.04379	-	0.060338	3.01925	0.020924	-1.53236	0.000501383	FALSE
chrM	5282	5303	footprints_21_0.082378_0.972615	0.972615	-	0.082378	1.44535	0.031655	-0.571474	0.0729803	FALSE
chrM	5308	5320	footprints_12_0.081777_1.381940	1.38194	+	0.081777	2.03853	0.003522	-0.560833	0.0763049	FALSE
chrM	5390	5423	footprints_33_0.033535_1.111012	1.11101	+	0.033535	1.39969	-0.012114	-0.333229	0.202191	FALSE
chrM	5424	5436	footprints_12_0.059048_1.373090	1.37309	+	0.059048	1.74307	-0.017063	-0.344201	0.194272	FALSE
chrM	5425	5456	footprints_31_0.000000_1.761623	1.76162	-	0	2	0	-0.183095	0.326684	FALSE
chrM	5444	5481	footprints_37_0.006183_1.488892	1.48889	+	0.006183	1.66455	-0.043762	-0.160891	0.350214	FALSE
chrM	5457	5491	footprints_34_0.013984_1.661423	1.66142	-	0.013984	2.02471	0.005333	-0.285296	0.235432	FALSE
chrM	5495	5510	footprints_15_0.000000_1.620823	1.62082	-	0	2	0	-0.303273	0.224448	FALSE
chrM	5513	5526	footprints_13_0.000000_1.747117	1.74712	+	0	1.94284	-0.005269	-0.153191	0.359008	FALSE
chrM	5549	5576	footprints_27_0.000000_1.745403	1.7454	-	0	2	0	-0.19644	0.313277	FALSE
chrM	5551	5565	footprints_14_-0.037553_0.974965	0.974965	+	-0.037553	1.46531	-0.207506	-0.587785	0.0664721	FALSE
chrM	5597	5619	footprints_22_0.032386_1.965586	1.96559	-	0.032386	1.81318	0.015447	0.116434	0.766473	FALSE
chrM	5626	5652	footprints_26_0.013653_1.670676	1.67068	-	0.013653	1.81217	-0.00491	-0.117286	0.403701	FALSE
chrM	5742	5751	footprints_9_0.026484_1.939066	1.93907	-	0.026484	1.87008	0	0.0522596	0.669128	FALSE
chrM	5752	5762	footprints_10_0.000000_1.535615	1.53561	+	0	1.83664	0	-0.258252	0.257977	FALSE
chrM	5778	5792	footprints_14_0.000000_1.825175	1.82517	-	0	1.73095	0	0.0764724	0.710098	FALSE
chrM	5784	5795	footprints_11_0.000000_1.482308	1.48231	+	0	2.80656	-0.040396	-0.920959	0.0136048	FALSE
chrM	5868	5893	footprints_25_0.018864_1.410124	1.41012	-	0.018864	1.62798	0.013671	-0.207264	0.308104	FALSE
chrM	5881	5891	footprints_10_0.023959_1.520297	1.5203	+	0.023959	1.64156	-0.036807	-0.110711	0.413401	FALSE
chrM	5895	5931	footprints_36_0.015111_1.622971	1.62297	+	0.015111	1.90918	0.006057	-0.234317	0.281954	FALSE
chrM	6082	6114	footprints_32_0.000000_1.762574	1.76257	-	0	1.96808	0	-0.159104	0.350695	FALSE
chrM	6102	6110	footprints_8_-0.064359_1.479570	1.47957	+	-0.064359	2.29416	-0.248045	-0.632786	0.0519646	FALSE
chrM	6124	6153	footprints_29_0.000000_1.687781	1.68778	-	0	1.68645	0	0.00113475	0.582428	FALSE
chrM	6138	6151	footprints_13_-0.007138_1.589776	1.58978	+	-0.007138	2.06602	-0.048386	-0.378028	0.167381	FALSE
chrM	6158	6181	footprints_23_-0.001744_1.904489	1.90449	+	-0.001744	1.94588	-0.132837	-0.0310173	0.535059	FALSE
chrM	6163	6178	footprints_15_0.000000_1.747936	1.74794	-	0	2.0325	-0.004567	-0.217601	0.297765	FALSE
chrM	6179	6208	footprints_29_0.000000_1.745924	1.74592	-	0	2.05398	0	-0.234433	0.282695	FALSE
chrM	6207	6219	footprints_12_-0.012293_1.421877	1.42188	+	-0.012293	1.34608	-0.141679	0.0790282	0.714085	FALSE
chrM	6245	6254	footprints_9_0.000000_1.665699	1.6657	-	0	2	0	-0.263872	0.252596	FALSE
chrM	6260	6270	footprints_10_0.021270_1.316895	1.31689	+	0.02127	1.32887	-0.184452	-0.0130597	0.56263	FALSE
chrM	6272	6286	footprints_14_0.062826_1.596325	1.59632	+	0.062826	2.39664	-0.002148	-0.586256	0.0669866	FALSE
chrM	6354	6362	footprints_8_0.000000_1.761623	1.76162	-	0	2.05398	0	-0.221518	0.293536	FALSE
chrM	6366	6374	footprints_8_0.015171_1.417212	1.41721	+	0.015171	1.198	-0.353731	0.242429	0.890287	FALSE
chrM	6375	6384	footprints_9_0.082612_1.654823	1.65482	+	0.082612	3.89674	-0.121039	-1.23559	0.0018772	FALSE
chrM	6403	6412	footprints_9_0.000000_1.681512	1.68151	-	0	2.11088	0	-0.328084	0.204807	FALSE
chrM	6430	6441	footprints_11_0.000000_1.824353	1.82435	-	0	2.02474	-0.006227	-0.150352	0.360706	FALSE
chrM	6442	6452	footprints_10_0.000000_1.911711	1.91171	-	0	2.05398	0	-0.103559	0.423112	FALSE
chrM	6456	6469	footprints_13_0.063977_1.863377	1.86338	+	0.063977	2.391	0.050759	-0.359696	0.18162	FALSE
chrM	6470	6495	footprints_25_0.032520_1.599906	1.59991	+	0.03252	1.74633	-0.039914	-0.12634	0.390109	FALSE
chrM	6531	6541	footprints_10_0.000000_1.607635	1.60763	-	0	1.83277	0	-0.189088	0.321359	FALSE
chrM	6621	6636	footprints_15_0.000000_1.682088	1.68209	-	0	1.87008	0	-0.152849	0.358749	FALSE
chrM	6740	6750	footprints_10_0.035625_1.814775	1.81478	-	0.035625	1.66701	-0.00685	0.122529	0.775384	FALSE
chrM	6740	6768	footprints_28_-0.000916_1.425141	1.42514	+	-0.000916	4.23082	-0.009431	-1.56983	0.00053272	FALSE
chrM	6751	6759	footprints_8_0.014897_1.888018	1.88802	-	0.014897	2	0	-0.0831275	0.451149	FALSE
chrM	6806	6834	footprints_28_-0.000045_1.746561	1.74656	-	-4.5e-05	2.04244	-0.002446	-0.225779	0.290767	FALSE
chrM	6853	6864	footprints_11_0.021554_1.767072	1.76707	-	0.021554	2.01864	0.004029	-0.192023	0.31665	FALSE
chrM	6940	6971	footprints_31_0.003803_1.648395	1.6484	-	0.003803	1.7372	0	-0.0756977	0.464281	FALSE
chrM	6941	6958	footprints_17_0.049101_0.925830	0.92583	+	0.049101	1.45009	0.020072	-0.647326	0.0493617	FALSE
chrM	6960	6972	footprints_12_0.412269_1.683120	1.68312	+	0.412269	1.62878	0.080455	0.0473507	0.661731	FALSE
chrM	7094	7107	footprints_13_0.102764_1.568921	1.56892	+	0.102764	1.40846	0.056581	0.155652	0.809775	FALSE
chrM	7111	7125	footprints_14_0.002889_1.293701	1.2937	+	0.002889	1.50148	-0.012124	-0.214883	0.30128	FALSE
chrM	7336	7347	footprints_11_0.128428_1.284280	1.28428	+	0.128428	1.44317	-0.163111	-0.168284	0.342464	FALSE
chrM	7387	7402	footprints_15_0.006133_1.336904	1.3369	+	0.006133	2.94575	-0.187064	-1.13974	0.00319632	FALSE
chrM	7408	7417	footprints_9_-0.150713_1.315765	1.31577	+	-0.150713	1.49387	-0.4969	-0.183157	0.327037	FALSE
chrM	7452	7464	footprints_12_0.000000_1.744925	1.74493	-	0	1.84231	0	-0.07835	0.459379	FALSE
chrM	7480	7489	footprints_9_0.000000_1.824353	1.82435	-	0	1.83277	0	-0.0066432	0.571221	FALSE
chrM	7490	7499	footprints_9_0.013242_1.880835	1.88084	-	0.013242	2	0	-0.0886267	0.443068	FALSE
chrM	7500	7512	footprints_12_0.019863_1.826262	1.82626	-	0.019863	2.07081	0.01511	-0.1813	0.326642	FALSE
chrM	7521	7529	footprints_8_0.014897_1.559753	1.55975	-	0.014897	2.05398	0	-0.397106	0.156514	FALSE
chrM	7533	7542	footprints_9_0.013311_1.620543	1.62054	+	0.013311	1.81249	0.011188	-0.161493	0.349968	FALSE
chrM	7552	7580	footprints_28_0.050366_1.707771	1.70777	-	0.050366	1.36387	-0.004762	0.324414	0.939211	FALSE
chrM	7597	7606	footprints_9_-0.080913_1.549498	1.5495	+	-0.080913	1.60619	-0.176244	-0.0518399	0.500053	FALSE
chrM	7614	7636	footprints_22_0.010604_1.869444	1.86944	+	0.010604	1.38142	-0.00327	0.436455	0.968778	FALSE
chrM	7670	7698	footprints_28_0.008513_1.465330	1.46533	+	0.008513	2.09548	-0.004456	-0.516055	0.0906689	FALSE
chrM	7740	7750	footprints_10_0.000000_1.825660	1.82566	-	0	2	0	-0.131582	0.384146	FALSE
chrM	7748	7763	footprints_15_0.000000_1.009420	1.00942	+	0	1.49303	0	-0.56472	0.0755878	FALSE
chrM	7751	7760	footprints_9_0.000000_1.824353	1.82435	-	0	1.93574	-0.014184	-0.085498	0.447179	FALSE
chrM	7796	7812	footprints_16_0.007449_1.793467	1.79347	-	0.007449	2.03383	-0.004281	-0.181451	0.327299	FALSE
chrM	7813	7831	footprints_18_0.000000_1.824353	1.82435	-	0	2	0	-0.132615	0.384458	FALSE
chrM	7837	7846	footprints_9_0.000000_1.746221	1.74622	-	0	2.05398	0	-0.234187	0.281665	FALSE
chrM	7847	7870	footprints_23_0.000000_1.825175	1.82517	-	0	2	0	-0.131965	0.384291	FALSE
chrM	7937	7971	footprints_34_0.017560_1.691092	1.69109	-	0.01756	2.01878	0.001578	-0.255525	0.259212	FALSE
chrM	7972	7987	footprints_15_0.039882_1.624314	1.62431	-	0.039882	2.09927	0.018089	-0.370059	0.173423	FALSE
chrM	8001	8009	footprints_8_0.014897_1.646934	1.64693	-	0.014897	1.92511	0	-0.225157	0.290829	FALSE
chrM	8028	8064	footprints_36_0.036478_1.613423	1.61342	-	0.036478	1.46934	0.017927	0.134954	0.787221	FALSE
chrM	8115	8133	footprints_18_0.025835_1.198486	1.19849	+	0.025835	1.37824	-0.06845	-0.201618	0.310636	FALSE
chrM	8120	8138	footprints_18_0.019823_1.793381	1.79338	-	0.019823	2.05009	-0.000824	-0.193004	0.31563	FALSE
chrM	8161	8169	footprints_8_0.044691_1.465994	1.46599	+	0.044691	0.813322	-0.002542	0.849981	0.999034	FALSE
chrM	8161	8172	footprints_11_0.000000_1.912572	1.91257	-	0	2	0	-0.0644859	0.479337	FALSE
chrM	8202	8210	footprints_8_0.014897_1.741974	1.74197	-	0.014897	1.79791	0	-0.0455985	0.509994	FALSE
chrM	8211	8225	footprints_14_0.008514_1.528806	1.52881	-	0.008514	2.01395	0.003019	-0.397624	0.156298	FALSE
chrM	8249	8263	footprints_14_0.010288_1.842469	1.84247	+	0.010288	2.69576	-0.121405	-0.549051	0.0785751	FALSE
chrM	8252	8279	footprints_27_-0.004413_1.873408	1.87341	-	-0.004413	2.08636	-0.005074	-0.155323	0.355531	FALSE
chrM	8298	8318	footprints_20_0.005925_1.711011	1.71101	-	0.005925	2.03785	-0.003425	-0.252197	0.262539	FALSE
chrM	8324	8332	footprints_8_0.014973_1.758485	1.75849	-	0.014973	2.05398	0	-0.224091	0.291367	FALSE
chrM	8375	8384	footprints_9_0.012927_1.659254	1.65925	+	0.012927	5.33281	-0.011252	-1.68436	0.000710293	FALSE
chrM	8388	8400	footprints_12_0.000000_1.762187	1.76219	-	0	1.87008	0	-0.0857353	0.447209	FALSE
chrM	8392	8405	footprints_13_0.016356_1.828211	1.82821	+	0.016356	2.65119	-0.176642	-0.53621	0.0824259	FALSE
chrM	8510	8521	footprints_11_0.000000_1.665325	1.66532	-	0	1.91705	0	-0.203086	0.308411	FALSE
chrM	8535	8544	footprints_9_0.000000_1.744243	1.74424	-	0	2	0	-0.197399	0.312909	FALSE
chrM	8628	8641	footprints_13_0.027309_1.695950	1.69595	+	0.027309	1.42173	-0.008225	0.254444	0.897979	FALSE
chrM	8669	8683	footprints_14_0.051111_1.421275	1.42128	-	0.051111	1.9289	0.01597	-0.440595	0.131233	FALSE
chrM	8686	8696	footprints_10_-0.011916_1.699456	1.69946	+	-0.011916	1.8075	-0.058522	-0.0889242	0.444625	FALSE
chrM	8693	8702	footprints_9_0.052741_1.618484	1.61848	-	0.052741	1.86588	0.03776	-0.205212	0.307001	FALSE
chrM	8710	8733	footprints_23_0.000000_1.672262	1.67226	-	0	2	0	-0.258199	0.25764	FALSE
chrM	8775	8788	footprints_13_0.034869_1.234166	1.23417	+	0.034869	1.92157	-0.170329	-0.638748	0.0508655	FALSE
chrM	8832	8860	footprints_28_0.012981_1.541584	1.54158	+	0.012981	3.38918	0.009389	-1.13652	0.00314024	FALSE
chrM	8862	8876	footprints_14_-0.020929_1.313603	1.3136	+	-0.020929	2.96263	-0.081077	-1.17335	0.00255706	FALSE
chrM	8881	8894	footprints_13_-0.020896_1.244008	1.24401	+	-0.020896	1.94956	-0.318351	-0.648154	0.0499585	FALSE
chrM	8933	8973	footprints_40_-0.008649_1.514717	1.51472	+	-0.008649	1.53821	-0.055822	-0.022207	0.548156	FALSE
chrM	8975	8998	footprints_23_0.024825_1.704029	1.70403	-	0.024825	1.74475	0.020176	-0.0340696	0.529972	FALSE
chrM	8999	9036	footprints_37_0.029748_1.544682	1.54468	-	0.029748	1.53673	0.011302	0.00744991	0.59247	FALSE
chrM	9024	9034	footprints_10_0.000000_1.825161	1.82516	+	0	2.43943	-0.069595	-0.41852	0.14113	FALSE
chrM	9055	9067	footprints_12_-0.009930_1.784392	1.78439	+	-0.00993	1.67366	-0.08168	0.0924218	0.733375	FALSE
chrM	9083	9092	footprints_9_0.000000_1.826967	1.82697	-	0	2	0	-0.130549	0.384688	FALSE
chrM	9115	9134	footprints_19_0.000000_1.744618	1.74462	-	0	1.73466	-0.007211	0.00826242	0.593512	FALSE
chrM	9174	9182	footprints_8_0.000000_1.665449	1.66545	+	0	2.59232	-0.018403	-0.638332	0.0508563	FALSE
chrM	9183	9192	footprints_9_0.039583_1.848378	1.84838	+	0.039583	2.47283	-0.012654	-0.419905	0.14126	FALSE
chrM	9185	9193	footprints_8_0.014740_1.745249	1.74525	-	0.01474	1.6567	-0.003279	0.0751249	0.708414	FALSE
chrM	9193	9205	footprints_12_-0.111504_1.218557	1.21856	+	-0.111504	1.31038	-0.580594	-0.104809	0.4211	FALSE
chrM	9204	9212	footprints_8_0.006400_1.632080	1.63208	-	0.0064	2.09665	-0.014857	-0.361371	0.180381	FALSE
chrM	9212	9243	footprints_31_0.028690_1.608702	1.6087	+	0.02869	1.63713	-0.03512	-0.0252727	0.543105	FALSE
chrM	9287	9318	footprints_31_0.007648_1.584093	1.58409	-	0.007648	1.98985	-0.00221	-0.329003	0.204537	FALSE
chrM	9294	9329	footprints_35_0.063511_1.320982	1.32098	+	0.063511	1.47218	-0.119782	-0.156342	0.354549	FALSE
chrM	9319	9328	footprints_9_0.000000_1.623675	1.62367	-	0	1.87008	0	-0.203839	0.308521	FALSE
chrM	9330	9342	footprints_12_-0.048919_1.259811	1.25981	+	-0.048919	1.00303	-0.514982	0.328837	0.940555	FALSE
chrM	9331	9348	footprints_17_0.013870_1.660291	1.66029	-	0.01387	1.91658	0.010666	-0.207097	0.307424	FALSE
chrM	9344	9369	footprints_25_0.000024_1.635736	1.63574	+	2.4e-05	2.50495	-0.023955	-0.61484	0.0570977	FALSE
chrM	9350	9361	footprints_11_0.000000_1.764055	1.76405	-	0	1.97153	-0.006227	-0.160418	0.349682	FALSE
chrM	9372	9389	footprints_17_0.000000_1.504341	1.50434	+	0	1.34933	-0.000576	0.156894	0.810635	FALSE
chrM	9380	9391	footprints_11_0.000000_1.674651	1.67465	-	0	2.16248	0	-0.368824	0.174481	FALSE
chrM	9422	9438	footprints_16_0.014856_1.788846	1.78885	-	0.014856	1.46181	-0.005793	0.291274	0.921838	FALSE
chrM	9459	9483	footprints_24_0.000000_1.745403	1.7454	-	0	1.87008	0	-0.0995421	0.42727	FALSE
chrM	9497	9510	footprints_13_0.000000_1.509290	1.50929	-	0	2.20986	0	-0.550086	0.0788679	FALSE
chrM	9542	9554	footprints_12_-0.009930_1.705181	1.70518	+	-0.00993	1.82901	-0.011417	-0.101138	0.425224	FALSE
chrM	9551	9567	footprints_16_0.000000_1.534347	1.53435	-	0	1.85931	-0.004281	-0.277141	0.241634	FALSE
chrM	9566	9587	footprints_21_0.046277_1.245365	1.24537	+	0.046277	2.42437	-0.070729	-0.96104	0.0109881	FALSE
chrM	9596	9613	footprints_17_0.000000_1.579506	1.57951	+	0	1.88254	-0.004029	-0.253203	0.261536	FALSE
chrM	9621	9646	footprints_25_0.002519_1.602935	1.60293	+	0.002519	2.18635	-0.032698	-0.447806	0.127046	FALSE
chrM	9673	9681	footprints_8_0.000000_1.825646	1.82565	-	0	1.9185	0	-0.0715695	0.470785	FALSE
chrM	9704	9719	footprints_15_0.039640_1.911351	1.91135	-	0.03964	2.07455	0.015895	-0.118208	0.402521	FALSE
chrM	9757	9767	footprints_10_0.000002_1.457488	1.45749	+	2e-06	1.94701	-0.021304	-0.41778	0.140894	FALSE
chrM	9762	9771	footprints_9_0.015988_1.811380	1.81138	-	0.015988	1.62186	-0.111003	0.159435	0.813268	FALSE
chrM	9782	9793	footprints_11_0.000000_1.912572	1.91257	-	0	1.97153	-0.006227	-0.0437994	0.512684	FALSE
chrM	9789	9800	footprints_11_0.000000_1.762855	1.76286	+	0	2	0	-0.182086	0.327461	FALSE
chrM	9817	9834	footprints_17_-0.255056_0.810661	0.810661	+	-0.255056	1.52557	-0.405213	-0.912182	0.0137273	FALSE
chrM	9823	9848	footprints_25_0.000000_1.826071	1.82607	-	0	1.87008	0	-0.0343594	0.529916	FALSE
chrM	9842	9874	footprints_32_-0.127667_0.945347	0.945347	+	-0.127667	1.042	-0.149997	-0.140432	0.37543	FALSE
chrM	9866	9875	footprints_9_0.000000_1.911711	1.91171	-	0	1.91705	0	-0.00402503	0.574794	FALSE
chrM	9885	9893	footprints_8_0.000005_1.540390	1.54039	-	5e-06	1.97988	-0.015957	-0.362121	0.1798	FALSE
chrM	9920	9936	footprints_16_0.052250_1.859705	1.8597	-	0.05225	2.09983	0.021153	-0.175197	0.33283	FALSE
chrM	9937	9954	footprints_17_0.013946_1.695563	1.69556	-	0.013946	1.92406	0	-0.182393	0.327427	FALSE
chrM	9981	9994	footprints_13_0.000000_1.687781	1.68778	-	0	2	0	-0.244872	0.269694	FALSE
chrM	10000	10038	footprints_38_0.025137_1.596177	1.59618	-	0.025137	1.70808	0.004135	-0.0977549	0.429279	FALSE
chrM	10072	10093	footprints_21_-0.097565_1.143538	1.14354	+	-0.097565	1.45085	-0.304726	-0.343391	0.19451	FALSE
chrM	10113	10121	footprints_8_0.050667_1.666747	1.66675	+	0.050667	2.85431	0.042749	-0.776108	0.0264381	FALSE
chrM	10122	10154	footprints_32_0.028200_1.262990	1.26299	-	0.0282	1.45066	0.01853	-0.199864	0.311937	FALSE
chrM	10128	10137	footprints_9_-0.010372_1.781699	1.7817	+	-0.010372	3.15148	-0.0401	-0.822775	0.0215041	FALSE
chrM	10161	10175	footprints_14_0.061766_1.545652	1.54565	-	0.061766	1.95897	0.049354	-0.341879	0.195135	FALSE
chrM	10238	10246	footprints_8_0.029794_1.953904	1.9539	-	0.029794	1.84967	-0.017125	0.0790901	0.713481	FALSE
chrM	10260	10282	footprints_22_0.000000_1.594397	1.5944	-	0	1.87008	0	-0.230091	0.286341	FALSE
chrM	10285	10304	footprints_19_0.006207_1.850616	1.85062	+	0.006207	1.85211	0.004557	-0.0011611	0.578821	FALSE
chrM	10290	10309	footprints_19_0.110984_1.489744	1.48974	-	0.110984	2.20332	0.066496	-0.564618	0.0752881	FALSE
chrM	10305	10315	footprints_10_0.000000_1.746629	1.74663	+	0	1.80492	0	-0.0473633	0.507479	FALSE
chrM	10312	10321	footprints_9_0.090094_1.440605	1.4406	-	0.090094	1.8969	0.012535	-0.396971	0.156227	FALSE
chrM	10322	10358	footprints_36_0.040496_1.592943	1.59294	-	0.040496	2.26331	0.009085	-0.506741	0.0940536	FALSE
chrM	10380	10390	footprints_10_-0.000126_1.561407	1.56141	-	-0.000126	1.91324	-0.00685	-0.293167	0.229548	FALSE
chrM	10392	10420	footprints_28_0.028893_1.508147	1.50815	-	0.028893	2.18714	-0.016791	-0.536267	0.0827038	FALSE
chrM	10428	10443	footprints_15_0.055611_1.670113	1.67011	-	0.055611	1.89628	0.012088	-0.183223	0.327348	FALSE
chrM	10454	10483	footprints_29_0.103504_1.460522	1.46052	-	0.103504	1.71776	0.037953	-0.234043	0.280944	FALSE
chrM	10500	10520	footprints_20_0.029602_1.953041	1.95304	-	0.029602	1.82768	-0.001209	0.0957103	0.738322	FALSE
chrM	10528	10551	footprints_23_0.000000_1.578336	1.57834	-	0	2.16248	0	-0.45428	0.123663	FALSE
chrM	10581	10592	footprints_11_-0.052718_1.310434	1.31043	+	-0.052718	1.6412	-0.21466	-0.324709	0.206817	FALSE
chrM	10582	10608	footprints_26_0.029560_1.666278	1.66628	-	0.02956	2.04576	0.009826	-0.296011	0.229558	FALSE
chrM	10619	10645	footprints_26_0.026545_1.473254	1.47325	-	0.026545	2.1494	-0.002635	-0.544926	0.0793015	FALSE
chrM	10677	10685	footprints_8_0.044521_1.723341	1.72334	-	0.044521	1.96096	-0.008562	-0.186348	0.323043	FALSE
chrM	10686	10699	footprints_13_0.036616_1.628067	1.62807	-	0.036616	2.18795	0.003409	-0.426422	0.138083	FALSE
chrM	10702	10723	footprints_21_0.011407_1.466343	1.46634	-	0.011407	2.28832	0.011353	-0.642069	0.0499418	FALSE
chrM	10728	10742	footprints_14_-0.025117_1.484666	1.48467	+	-0.025117	2.57253	-0.041064	-0.79305	0.024433	FALSE
chrM	10744	10752	footprints_8_0.029794_1.886295	1.8863	-	0.029794	2.05924	0.012678	-0.126559	0.390195	FALSE
chrM	10757	10768	footprints_11_0.000000_1.824353	1.82435	-	0	2	0	-0.132615	0.384458	FALSE
chrM	10769	10807	footprints_38_0.000000_1.893537	1.89354	-	0	1.99172	-0.001803	-0.0729283	0.469056	FALSE
chrM	10789	10817	footprints_28_0.008423_1.642767	1.64277	+	0.008423	2.09603	-0.003787	-0.351532	0.187253	FALSE
chrM	10823	10836	footprints_13_-0.018330_1.642735	1.64274	+	-0.01833	1.49174	-0.11845	0.139103	0.791601	FALSE
chrM	10828	10866	footprints_38_0.040599_1.432543	1.43254	-	0.040599	2.34508	-0.014336	-0.711058	0.0364817	FALSE
chrM	10933	10963	footprints_30_0.048217_1.505854	1.50585	-	0.048217	1.7504	0.038392	-0.217106	0.2983	FALSE
chrM	11022	11039	footprints_17_0.035154_1.545460	1.54546	-	0.035154	1.87885	0.002031	-0.281814	0.239353	FALSE
chrM	11035	11043	footprints_8_0.000000_1.668086	1.66809	+	0	1.74826	-0.031026	-0.0677286	0.475441	FALSE
chrM	11048	11085	footprints_37_0.043705_1.666992	1.66699	-	0.043705	2.06508	0.00234	-0.30895	0.22023	FALSE
chrM	11098	11108	footprints_10_0.011792_1.593484	1.59348	-	0.011792	1.9687	-0.00685	-0.30506	0.222703	FALSE
chrM	11147	11178	footprints_31_0.046059_1.374702	1.3747	-	0.046059	1.83385	0.030023	-0.415754	0.142295	FALSE
chrM	11179	11205	footprints_26_0.085369_1.640680	1.64068	-	0.085369	2.23419	0.027462	-0.445461	0.128696	FALSE
chrM	11191	11222	footprints_31_0.020267_1.499871	1.49987	+	0.020267	2.55096	-0.033235	-0.766199	0.0277458	FALSE
chrM	11206	11214	footprints_8_0.014825_1.367026	1.36703	-	0.014825	1.87255	-0.041644	-0.453961	0.123539	FALSE
chrM	11215	11230	footprints_15_0.087152_1.873545	1.87355	-	0.087152	1.73157	-0.009443	0.113692	0.762859	FALSE
chrM	11256	11279	footprints_23_0.000000_1.494666	1.49467	-	0	1.60547	-0.002978	-0.103174	0.422907	FALSE
chrM	11302	11338	footprints_36_0.016479_1.581612	1.58161	-	0.016479	2.03073	0.006623	-0.360605	0.180939	FALSE
chrM	11324	11364	footprints_40_0.017749_1.453441	1.45344	+	0.017749	1.74355	0.009367	-0.262558	0.253856	FALSE
chrM	11360	11387	footprints_27_0.004415_1.607659	1.60766	-	0.004415	2.01933	0.004178	-0.328919	0.204179	FALSE
chrM	11391	11411	footprints_20_0.000000_1.467131	1.46713	-	0	1.98429	-0.003425	-0.435624	0.133633	FALSE
chrM	11454	11463	footprints_9_0.089989_1.462609	1.46261	-	0.089989	1.67708	0.004696	-0.197407	0.313362	FALSE
chrM	11464	11501	footprints_37_0.072068_1.502905	1.5029	-	0.072068	1.97717	-0.000421	-0.395687	0.156932	FALSE
chrM	11525	11542	footprints_17_-0.007009_0.937623	0.937623	+	-0.007009	2.12167	-0.008059	-1.17812	0.00243529	FALSE
chrM	11530	11540	footprints_10_0.069637_1.098576	1.09858	-	0.069637	1.5835	0.02252	-0.527485	0.0846695	FALSE
chrM	11543	11557	footprints_14_0.147995_1.333957	1.33396	+	0.147995	2.3232	0.022357	-0.800402	0.0236855	FALSE
chrM	11549	11574	footprints_25_0.093248_1.573306	1.57331	-	0.093248	2.16711	0.043839	-0.461971	0.118835	FALSE
chrM	11560	11589	footprints_29_0.088069_0.819011	0.819011	+	0.088069	1.28436	-0.182138	-0.649093	0.0501151	FALSE
chrM	11576	11593	footprints_17_0.034896_1.655780	1.65578	-	0.034896	1.67058	0.016632	-0.0128381	0.562423	FALSE
chrM	11593	11622	footprints_29_0.102993_0.792462	0.792462	+	0.102993	1.46829	-0.027669	-0.889727	0.014293	FALSE
chrM	11619	11628	footprints_9_0.000000_1.636837	1.63684	-	0	1.97302	0	-0.269496	0.248385	FALSE
chrM	11625	11636	footprints_11_0.294812_1.110926	1.11093	+	0.294812	1.98098	0.178072	-0.834449	0.0199611	FALSE
chrM	11640	11650	footprints_10_0.307938_0.989647	0.989647	+	0.307938	2.07396	0.131449	-1.0674	0.00527949	FALSE
chrM	11656	11669	footprints_13_0.018380_0.665325	0.665325	+	0.01838	2.36069	-0.017399	-1.82708	0.000852352	FALSE
chrM	11715	11740	footprints_25_0.022765_1.155451	1.15545	+	0.022765	2.08211	-0.003789	-0.849587	0.018235	FALSE
chrM	11742	11771	footprints_29_0.027036_1.714592	1.71459	-	0.027036	2.09724	0.011719	-0.290624	0.229654	FALSE
chrM	11780	11795	footprints_15_0.046945_1.431581	1.43158	-	0.046945	2.00091	0.014283	-0.483049	0.106225	FALSE
chrM	11850	11863	footprints_13_0.018238_1.903517	1.90352	-	0.018238	1.99475	-0.001141	-0.0675419	0.474756	FALSE
chrM	11874	11908	footprints_34_0.013834_1.537235	1.53723	+	0.013834	1.67739	0.009878	-0.12588	0.390551	FALSE
chrM	11875	11895	footprints_20_0.089376_1.619014	1.61901	-	0.089376	1.47909	0.028092	0.13041	0.783532	FALSE
chrM	11911	11925	footprints_14_0.065940_1.445630	1.44563	+	0.06594	1.89574	0.013628	-0.391061	0.16087	FALSE
chrM	11926	11954	footprints_28_0.078787_1.442606	1.44261	+	0.078787	1.94921	0.065368	-0.434211	0.133762	FALSE
chrM	11957	11987	footprints_30_0.092631_0.987928	0.987928	+	0.092631	1.25146	0.027054	-0.341132	0.195675	FALSE
chrM	11970	11984	footprints_14_0.025447_1.764552	1.76455	-	0.025447	2	0	-0.180698	0.327365	FALSE
chrM	11986	11995	footprints_9_0.013100_1.715093	1.71509	-	0.0131	1.96525	-0.007611	-0.19643	0.312827	FALSE
chrM	11991	12002	footprints_11_0.369224_1.264165	1.26416	+	0.369224	3.08773	0.220588	-1.28836	0.00142059	FALSE
chrM	12005	12019	footprints_14_0.137778_0.939572	0.939572	+	0.137778	1.78107	0.054755	-0.922667	0.0135903	FALSE
chrM	12026	12052	footprints_26_0.100962_1.338683	1.33868	-	0.100962	1.75254	0.073481	-0.388632	0.16147	FALSE
chrM	12058	12095	footprints_37_0.067627_1.302194	1.30219	-	0.067627	1.69504	-0.013814	-0.380377	0.167208	FALSE
chrM	12060	12069	footprints_9_0.036858_1.666628	1.66663	+	0.036858	1.56464	0.033229	0.0911004	0.731878	FALSE
chrM	12100	12135	footprints_35_0.037360_1.682618	1.68262	-	0.03736	1.88409	0.011993	-0.163159	0.348729	FALSE
chrM	12136	12148	footprints_12_0.057637_1.300672	1.30067	-	0.057637	1.64954	-0.017001	-0.342806	0.19481	FALSE
chrM	12203	12214	footprints_11_-0.058094_1.474552	1.47455	+	-0.058094	2.29688	-0.070725	-0.639397	0.0507469	FALSE
chrM	12219	12230	footprints_11_0.054331_1.891253	1.89125	+	0.054331	1.87659	-0.03014	0.0112312	0.598791	FALSE
chrM	12234	12251	footprints_17_0.048922_1.598480	1.59848	+	0.048922	2.13709	0.046611	-0.41895	0.141078	FALSE
chrM	12262	12271	footprints_9_0.156365_1.047688	1.04769	-	0.156365	1.95567	0.082879	-0.900454	0.0142274	FALSE
chrM	12278	12305	footprints_27_0.038651_1.125978	1.12598	+	0.038651	1.76543	0.025026	-0.648838	0.0499859	FALSE
chrM	12281	12302	footprints_21_0.046376_1.538085	1.53808	-	0.046376	1.75239	0.027019	-0.188185	0.321637	FALSE
chrM	12348	12359	footprints_11_0.045783_1.504346	1.50435	-	0.045783	1.86197	0.00922	-0.307696	0.220654	FALSE
chrM	12360	12369	footprints_9_0.113773_1.358538	1.35854	+	0.113773	2.60814	0.095439	-0.940965	0.0123199	FALSE
chrM	12370	12378	footprints_8_0.100363_1.454910	1.45491	+	0.100363	2.56896	0.046844	-0.820257	0.0215883	FALSE
chrM	12383	12418	footprints_35_0.074759_1.319428	1.31943	-	0.074759	2.46826	0.037544	-0.903581	0.0140899	FALSE
chrM	12387	12401	footprints_14_0.059400_1.686669	1.68667	+	0.0594	2.11211	0.057167	-0.324509	0.206686	FALSE
chrM	12419	12448	footprints_29_0.044044_1.671182	1.67118	+	0.044044	2.03888	0.039429	-0.286907	0.233388	FALSE
chrM	12427	12435	footprints_8_0.014897_1.740788	1.74079	-	0.014897	2.05398	0	-0.238683	0.276749	FALSE
chrM	12458	12469	footprints_11_0.021552_1.555353	1.55535	-	0.021552	1.22708	-0.006227	0.342014	0.945298	FALSE
chrM	12538	12552	footprints_14_0.034134_1.309958	1.30996	+	0.034134	1.44136	-0.015989	-0.13791	0.379764	FALSE
chrM	12539	12547	footprints_8_0.155140_1.650718	1.65072	-	0.15514	1.46397	-0.0323	0.173204	0.8292	FALSE
chrM	12564	12572	footprints_8_0.000000_1.595216	1.59522	-	0	2	0	-0.326248	0.205827	FALSE
chrM	12566	12596	footprints_30_0.057646_1.008473	1.00847	+	0.057646	0.96515	-0.128809	0.0633474	0.68945	FALSE
chrM	12599	12636	footprints_37_0.109136_1.177331	1.17733	-	0.109136	1.72749	0.026654	-0.553156	0.0781895	FALSE
chrM	12640	12653	footprints_13_0.105221_1.567735	1.56774	+	0.105221	1.59968	0.101529	-0.0291052	0.536519	FALSE
chrM	12642	12675	footprints_33_0.129574_1.026643	1.02664	-	0.129574	2.08028	0.038891	-1.01884	0.00768844	FALSE
chrM	12678	12687	footprints_9_0.039583_1.387261	1.38726	-	0.039583	1.88051	0.01888	-0.438884	0.131112	FALSE
chrM	12699	12738	footprints_39_0.029236_1.613176	1.61318	-	0.029236	1.6486	0.01135	-0.0313402	0.534971	FALSE
chrM	12710	12719	footprints_9_0.065783_1.560094	1.56009	+	0.065783	1.78243	0.056854	-0.192216	0.316729	FALSE
chrM	12725	12746	footprints_21_0.051038_1.744702	1.7447	+	0.051038	1.72464	0.028587	0.0166862	0.606524	FALSE
chrM	12749	12758	footprints_9_0.069122_1.295608	1.29561	-	0.069122	2.02635	0.01888	-0.645252	0.0495647	FALSE
chrM	12765	12804	footprints_39_0.069107_1.367426	1.36743	-	0.069107	1.74706	0.005429	-0.353466	0.186135	FALSE
chrM	12810	12820	footprints_10_0.000000_1.891692	1.89169	+	0	1.75704	0	0.106527	0.754209	FALSE
chrM	12825	12833	footprints_8_0.030168_1.420614	1.42061	-	0.030168	1.63111	0	-0.199335	0.31196	FALSE
chrM	12873	12890	footprints_17_0.007010_1.521217	1.52122	+	0.00701	2.03821	0.003454	-0.422074	0.140346	FALSE
chrM	12879	12915	footprints_36_0.080243_1.265185	1.26519	-	0.080243	2.32537	0.056326	-0.878114	0.0151703	FALSE
chrM	12893	12902	footprints_9_0.069354_1.689115	1.68911	+	0.069354	1.9207	-0.042051	-0.185365	0.324369	FALSE
chrM	12973	12982	footprints_9_0.149701_1.503023	1.50302	-	0.149701	1.26373	0.123548	0.250182	0.895197	FALSE
chrM	12983	13021	footprints_38_0.086267_1.348218	1.34822	-	0.086267	1.52395	0.051517	-0.176766	0.332209	FALSE
chrM	12991	13020	footprints_29_0.000000_1.666074	1.66607	+	0	2.04284	-0.002362	-0.294124	0.230023	FALSE
chrM	13029	13049	footprints_20_0.037026_1.163429	1.16343	-	0.037026	1.61797	-0.017125	-0.475799	0.110723	FALSE
chrM	13051	13061	footprints_10_0.059823_1.471968	1.47197	-	0.059823	2.02713	0.04049	-0.461694	0.118697	FALSE
chrM	13071	13108	footprints_37_0.123926_1.001979	1.00198	+	0.123926	3.00404	0.122516	-1.58405	0.000655655	FALSE
chrM	13093	13102	footprints_9_0.013673_1.268353	1.26835	-	0.013673	1.11146	-0.054441	0.190495	0.846599	FALSE
chrM	13110	13126	footprints_16_0.216737_1.444481	1.44448	+	0.216737	2.16128	-0.044946	-0.581334	0.0688674	FALSE
chrM	13169	13180	footprints_11_0.082380_1.339550	1.33955	-	0.08238	1.9991	0.060129	-0.577599	0.0708564	FALSE
chrM	13217	13225	footprints_8_0.151039_1.891500	1.8915	+	0.151039	2.3617	0.010823	-0.320292	0.20944	FALSE
chrM	13231	13268	footprints_37_0.037991_1.156255	1.15626	-	0.037991	2.10664	0.020112	-0.865481	0.016524	FALSE
chrM	13286	13312	footprints_26_0.094907_1.262106	1.26211	-	0.094907	2.0549	0.041749	-0.703234	0.0373465	FALSE
chrM	13401	13414	footprints_13_0.153742_1.606631	1.60663	-	0.153742	2.23937	0.111395	-0.479055	0.108447	FALSE
chrM	13422	13430	footprints_8_0.000000_1.519350	1.51935	-	0	2.11088	0	-0.474389	0.111195	FALSE
chrM	13462	13481	footprints_19_0.031228_1.806211	1.80621	+	0.031228	2.05863	0.012548	-0.188719	0.321143	FALSE
chrM	13494	13529	footprints_35_0.046191_1.263635	1.26364	-	0.046191	1.02668	0.011302	0.299596	0.925351	FALSE
chrM	13529	13547	footprints_18_0.000000_1.826967	1.82697	+	0	1.85377	-0.003806	-0.0210101	0.549971	FALSE
chrM	13548	13558	footprints_10_0.000000_1.764703	1.7647	+	0	1.87299	0	-0.0859155	0.447396	FALSE
chrM	13602	13619	footprints_17_0.044654_1.473324	1.47332	-	0.044654	1.5521	0.036887	-0.0751421	0.464952	FALSE
chrM	13645	13658	footprints_13_-0.010854_1.339755	1.33976	-	-0.010854	1.72938	-0.027937	-0.368287	0.174304	FALSE
chrM	13672	13682	footprints_10_0.148607_1.354755	1.35475	-	0.148607	1.8231	0.132177	-0.428359	0.136747	FALSE
chrM	13727	13751	footprints_24_0.147812_1.453067	1.45307	-	0.147812	1.87989	0.040592	-0.371545	0.172009	FALSE
chrM	13752	13760	footprints_8_0.145589_1.627250	1.62725	-	0.145589	1.91389	-0.03869	-0.234072	0.281367	FALSE
chrM	13765	13796	footprints_31_0.054977_1.435749	1.43575	-	0.054977	1.59461	0.0292	-0.151402	0.360121	FALSE
chrM	13784	13798	footprints_14_0.068482_1.763397	1.7634	+	0.068482	1.25208	0.003166	0.494031	0.978496	FALSE
chrM	13816	13828	footprints_12_0.069379_0.920280	0.92028	-	0.069379	1.24349	0.054964	-0.434245	0.13414	FALSE
chrM	13826	13842	footprints_16_0.086807_1.336137	1.33614	+	0.086807	2.17473	0.023237	-0.702769	0.0372532	FALSE
chrM	13831	13846	footprints_15_0.099906_1.049036	1.04904	-	0.099906	2.0949	0.063786	-0.997817	0.00896062	FALSE
chrM	13886	13896	footprints_10_0.000000_1.541566	1.54157	+	0	1.87008	0	-0.278706	0.241061	FALSE
chrM	13900	13939	footprints_39_0.040848_1.127486	1.12749	-	0.040848	1.75403	0.011358	-0.637564	0.0505979	FALSE
chrM	13949	13967	footprints_18_0.061618_1.057395	1.0574	-	0.061618	3.00661	0.048017	-1.50762	0.000448606	FALSE
chrM	13999	14011	footprints_12_0.009825_1.570928	1.57093	+	0.009825	2.0252	-0.008673	-0.366447	0.174879	FALSE
chrM	13999	14021	footprints_22_0.005444_1.704893	1.70489	-	0.005444	2.16663	0	-0.34577	0.193517	FALSE
chrM	14019	14027	footprints_8_0.077394_1.446125	1.44613	+	0.077394	1.69391	0.024002	-0.228166	0.289192	FALSE
chrM	14043	14070	footprints_27_0.094642_1.245055	1.24506	-	0.094642	1.76748	0.067462	-0.505488	0.0946551	FALSE
chrM	14127	14137	footprints_10_0.028076_1.033252	1.03325	-	0.028076	1.815	-0.003397	-0.812774	0.0220191	FALSE
chrM	14128	14143	footprints_15_0.000000_1.746299	1.7463	+	0	1.6951	-0.001983	0.0429319	0.653909	FALSE
chrM	14231	14271	footprints_40_-0.040465_1.277014	1.27701	+	-0.040465	1.35299	-0.208991	-0.0833822	0.451146	FALSE
chrM	14287	14322	footprints_35_0.041536_1.712088	1.71209	-	0.041536	2.09579	-0.002515	-0.291738	0.229943	FALSE
chrM	14355	14380	footprints_25_-0.019041_1.398370	1.39837	+	-0.019041	3.64113	-0.029956	-1.38064	0.00106544	FALSE
chrM	14429	14464	footprints_35_0.029518_1.031734	1.03173	+	0.029518	1.77361	0.019568	-0.781621	0.0257085	FALSE
chrM	14472	14512	footprints_40_0.000000_1.777155	1.77716	-	0	2	0	-0.17043	0.339223	FALSE
chrM	14484	14501	footprints_17_0.000001_1.664886	1.66489	+	1e-06	2.21448	-0.056355	-0.411547	0.144923	FALSE
chrM	14520	14541	footprints_21_0.025713_1.458318	1.45832	+	0.025713	1.46994	0.00035	-0.0114539	0.564129	FALSE
chrM	14545	14555	footprints_10_0.078550_1.634118	1.63412	+	0.07855	2.09463	-0.000867	-0.358185	0.182991	FALSE
chrM	14560	14599	footprints_39_0.045638_1.729607	1.72961	+	0.045638	2.10595	0.038678	-0.28403	0.23694	FALSE
chrM	14600	14608	footprints_8_0.029710_1.741929	1.74193	+	0.02971	2.01465	0.018616	-0.209845	0.305404	FALSE
chrM	14605	14641	footprints_36_0.029821_1.684101	1.6841	-	0.029821	2.01288	0.002788	-0.257283	0.25825	FALSE
chrM	14642	14677	footprints_35_0.016208_1.669680	1.66968	-	0.016208	2.04297	-0.002335	-0.291096	0.229454	FALSE
chrM	14694	14704	footprints_10_0.035627_1.521191	1.52119	-	0.035627	1.94981	0.018132	-0.358134	0.182623	FALSE
chrM	14705	14731	footprints_26_0.039302_1.608551	1.60855	-	0.039302	1.87762	0.010498	-0.22314	0.292104	FALSE
chrM	14749	14762	footprints_13_0.009071_1.642043	1.64204	-	0.009071	1.97588	-0.005269	-0.267004	0.250276	FALSE
chrM	14763	14795	footprints_32_0.014235_1.677834	1.67783	-	0.014235	2.05437	0.011649	-0.292097	0.230274	FALSE
chrM	14781	14791	footprints_10_-0.011916_1.627876	1.62788	+	-0.011916	1.74215	-0.0137	-0.0978813	0.429544	FALSE
chrM	14797	14811	footprints_14_0.000000_1.687766	1.68777	-	0	2	0	-0.244885	0.270134	FALSE
chrM	14812	14821	footprints_9_0.000000_1.608009	1.60801	+	0	1.8519	-0.034359	-0.203728	0.308281	FALSE
chrM	14857	14880	footprints_23_0.034016_1.758679	1.75868	-	0.034016	2.10435	0.000291	-0.25888	0.258801	FALSE
chrM	14881	14913	footprints_32_0.014834_1.605170	1.60517	-	0.014834	1.85532	0.00531	-0.208941	0.306551	FALSE
chrM	14926	14945	footprints_19_0.012546_1.601734	1.60173	-	0.012546	1.94436	0.004557	-0.279662	0.240556	FALSE
chrM	14992	15000	footprints_8_0.104488_1.343464	1.34346	-	0.104488	1.98041	0.020017	-0.559841	0.0762381	FALSE
chrM	14997	15009	footprints_12_-0.068570_1.491944	1.49194	+	-0.06857	0.924135	-0.3514	0.691018	0.998955	FALSE
chrM	15003	15026	footprints_23_0.035599_1.376924	1.37692	-	0.035599	1.95799	0.015355	-0.507925	0.0941983	FALSE
chrM	15046	15065	footprints_19_0.037692_1.647506	1.64751	-	0.037692	1.99817	0.005938	-0.278394	0.240621	FALSE
chrM	15067	15075	footprints_8_0.059342_1.488428	1.48843	-	0.059342	2.04568	0.028205	-0.458794	0.120507	FALSE
chrM	15076	15109	footprints_33_0.043130_1.337401	1.3374	-	0.04313	2.04866	0.004416	-0.615246	0.0571653	FALSE
chrM	15110	15146	footprints_36_0.118342_0.829447	0.829447	+	0.118342	1.49043	0.040566	-0.845502	0.0184553	FALSE
chrM	15151	15167	footprints_16_0.022679_0.713644	0.713644	+	0.022679	0.879721	-0.131121	-0.301841	0.223856	FALSE
chrM	15223	15236	footprints_13_0.033507_1.260935	1.26093	+	0.033507	1.97919	-0.043742	-0.650415	0.0502067	FALSE
chrM	15237	15251	footprints_14_0.034044_1.510323	1.51032	-	0.034044	1.76711	-0.004893	-0.226537	0.290439	FALSE
chrM	15238	15249	footprints_11_0.080990_1.262301	1.2623	+	0.08099	1.8344	-0.058489	-0.539249	0.0819214	FALSE
chrM	15258	15281	footprints_23_0.000000_1.825175	1.82517	+	0	2	0	-0.131965	0.384291	FALSE
chrM	15283	15307	footprints_24_0.000000_1.825175	1.82517	-	0	1.80763	-0.005708	0.0139394	0.602981	FALSE
chrM	15338	15354	footprints_16_0.092440_0.673447	0.673447	+	0.09244	1.26295	0.048033	-0.907166	0.0139839	FALSE
chrM	15342	15354	footprints_12_0.019805_1.644955	1.64495	-	0.019805	1.72499	-0.005708	-0.0685382	0.475432	FALSE
chrM	15401	15413	footprints_12_0.335980_1.378316	1.37832	-	0.33598	1.82552	0.193428	-0.405402	0.150193	FALSE
chrM	15430	15448	footprints_18_0.000000_1.824764	1.82476	+	0	1.80093	-0.007611	0.0189654	0.610269	FALSE
chrM	15501	15530	footprints_29_0.052715_1.331969	1.33197	-	0.052715	1.97871	0.001688	-0.571	0.0729507	FALSE
chrM	15562	15592	footprints_30_0.000000_1.826071	1.82607	-	0	2	0	-0.131257	0.383793	FALSE
chrM	15588	15602	footprints_14_-0.000090_1.824386	1.82439	+	-9e-05	2.10327	-0.009118	-0.205223	0.307437	FALSE
chrM	15593	15614	footprints_21_0.000000_1.825660	1.82566	-	0	2	0	-0.131582	0.384146	FALSE
chrM	15603	15615	footprints_12_0.000000_1.825660	1.82566	+	0	1.88208	-0.026392	-0.0439091	0.512978	FALSE
chrM	15624	15632	footprints_8_0.014897_1.472265	1.47226	-	0.014897	1.84107	-0.008562	-0.322506	0.208696	FALSE
chrM	15643	15651	footprints_8_0.157579_1.629110	1.62911	-	0.157579	2.1216	0.02124	-0.381071	0.167351	FALSE
chrM	15666	15676	footprints_10_0.000002_1.538731	1.53873	-	2e-06	1.70035	0	-0.144089	0.369444	FALSE
chrM	15678	15701	footprints_23_0.026409_1.411718	1.41172	-	0.026409	1.76399	0.026271	-0.321392	0.208996	FALSE
chrM	15711	15725	footprints_14_0.071266_1.229645	1.22965	-	0.071266	1.23085	0.015303	-0.00141192	0.578836	FALSE
chrM	15727	15749	footprints_22_-0.016248_1.757758	1.75776	+	-0.016248	1.36446	-0.020114	0.365406	0.950242	FALSE
chrM	15728	15753	footprints_25_0.087769_1.314666	1.31467	-	0.087769	1.08367	0.068829	0.278776	0.914145	FALSE
chrM	15760	15772	footprints_12_0.039816_1.683366	1.68337	-	0.039816	2.07081	0.01511	-0.298845	0.227692	FALSE
chrM	15773	15811	footprints_38_0.044390_1.414734	1.41473	-	0.04439	1.70606	-0.012062	-0.270134	0.248263	FALSE
chrM	15820	15842	footprints_22_0.047545_1.329512	1.32951	-	0.047545	1.80648	0.012421	-0.44228	0.130079	FALSE
chrM	15844	15853	footprints_9_0.053100_1.620873	1.62087	-	0.0531	2	0	-0.303229	0.224054	FALSE
chrM	15860	15881	footprints_21_0.021502_1.408701	1.4087	-	0.021502	1.91427	0.004123	-0.442427	0.130341	FALSE
chrM	15893	15903	footprints_10_0.133668_1.325595	1.3256	-	0.133668	1.33601	0.103168	-0.0112918	0.563833	FALSE
chrM	15906	15914	footprints_8_0.029634_1.360564	1.36056	-	0.029634	1.66936	0.022665	-0.295089	0.23001	FALSE
chrM	15943	15959	footprints_16_0.018473_1.316980	1.31698	-	0.018473	1.72506	-0.013697	-0.389412	0.161941	FALSE
chrM	15960	15968	footprints_8_0.118365_1.653875	1.65387	-	0.118365	2.16552	0.04248	-0.388861	0.162061	FALSE
chrM	15970	15980	footprints_10_0.035753_1.146259	1.14626	-	0.035753	2.35025	0.028069	-1.03588	0.00722646	FALSE
chrM	16002	16022	footprints_20_0.139106_1.214743	1.21474	-	0.139106	1.43549	0.088777	-0.240891	0.275248	FALSE
chrM	16036	16076	footprints_40_0.060209_0.929192	0.929192	-	0.060209	1.60084	0.040979	-0.784781	0.0255079	FALSE
chrM	16080	16113	footprints_33_0.119511_1.140987	1.14099	-	0.119511	1.31025	0.079064	-0.199554	0.31205	FALSE
chrM	16114	16153	footprints_39_0.151888_0.883665	0.883665	-	0.151888	2.05935	0.148295	-1.22062	0.00198882	FALSE
chrM	16159	16184	footprints_25_0.113515_0.798150	0.79815	-	0.113515	2.19411	-0.0323	-1.4589	0.000387433	FALSE
chrM	16193	16201	footprints_8_0.000000_1.688329	1.68833	-	0	2.10796	0	-0.320254	0.209044	FALSE

## Sheet: Significant Sites
Plus
Chr	Start	End	Name	Fscore	Strand	CentreCscore	WTFscore	WTCentreCscore	log2FC_Fscore	FDR_norm
chrM	14416	14427	footprints_11_0.034091_1.364009	1.36401	+	0.034091	6.04635	0.262577	-2.14821	0
chrM	24	46	footprints_22_-0.466796_0.252244	0.252244	+	-0.466796	0.708028	-0.218719	-1.48899	0.000426176
chrM	3957	3988	footprints_31_0.017734_1.045625	1.04563	+	0.017734	2.82123	0.03709	-1.43196	0.000443933
chrM	2452	2466	footprints_14_0.125083_0.966405	0.966405	+	0.125083	2.76611	0.231658	-1.51716	0.000473529
chrM	6388	6396	footprints_8_-0.000157_1.639585	1.63959	+	-0.000157	5.37765	0.231857	-1.71365	0.00053272
chrM	15313	15321	footprints_8_-0.255560_1.004528	1.00453	+	-0.25556	2.99704	-0.141494	-1.57702	0.000568234
chrM	12670	12679	footprints_9_-0.171148_1.039112	1.03911	+	-0.171148	3.43036	0.000725	-1.72301	0.000608823
chrM	12761	12775	footprints_14_0.010349_1.302886	1.30289	+	0.010349	4.3545	0.158058	-1.7408	0.000710293
chrM	13815	13825	footprints_10_0.067386_1.295408	1.29541	+	0.067386	3.88911	0.224422	-1.58603	0.000710293
chrM	12325	12357	footprints_32_0.043033_1.144273	1.14427	+	0.043033	3.06249	0.046338	-1.42027	0.000767117
chrM	14622	14648	footprints_26_0.118266_1.064344	1.06434	+	0.118266	3.22925	0.188435	-1.60124	0.000774865
chrM	5322	5357	footprints_35_0.062876_1.072158	1.07216	+	0.062876	3.35547	0.214975	-1.646	0.000852352
chrM	7311	7319	footprints_8_0.049902_1.433749	1.43375	+	0.049902	3.59705	0.293135	-1.32702	0.000974116
chrM	10865	10875	footprints_10_0.014618_1.610893	1.61089	+	0.014618	4.12252	0.091289	-1.35567	0.00099441
chrM	1952	1960	footprints_8_0.177985_0.982324	0.982324	+	0.177985	2.49577	0.58915	-1.34521	0.00099885
chrM	280	288	footprints_8_-0.189877_1.006059	1.00606	+	-0.189877	2.52866	0.029228	-1.32966	0.00100277
chrM	1288	1308	footprints_20_0.091479_1.124356	1.12436	+	0.091479	2.88878	0.176019	-1.36136	0.0010287
chrM	4062	4083	footprints_21_0.109023_0.751110	0.75111	+	0.109023	2.88436	0.178871	-1.94116	0.00106544
chrM	7349	7384	footprints_35_0.021696_0.968524	0.968524	+	0.021696	3.91728	0.13673	-2.01599	0.00106544
chrM	3470	3486	footprints_16_0.092629_1.118606	1.11861	+	0.092629	4.30909	0.449808	-1.94568	0.00142059
chrM	657	670	footprints_13_-0.107984_1.049605	1.0496	+	-0.107984	2.54394	0.172922	-1.27722	0.00155497
chrM	7028	7053	footprints_25_-0.000002_1.387078	1.38708	+	-2e-06	3.35192	0.071502	-1.27294	0.0016262
chrM	5628	5649	footprints_21_0.029573_1.523348	1.52335	+	0.029573	3.62298	0.314769	-1.24993	0.0017047
chrM	9253	9291	footprints_38_0.012608_1.289402	1.2894	+	0.012608	3.0719	0.082756	-1.25243	0.00174841
chrM	2226	2236	footprints_10_0.203296_1.217351	1.21735	+	0.203296	2.84948	0.737129	-1.22696	0.00188873
chrM	6977	7010	footprints_33_0.014971_0.640829	0.640829	+	0.014971	1.50295	0.041808	-1.22979	0.00193266
chrM	6641	6681	footprints_40_0.033550_1.444338	1.44434	+	0.03355	3.31207	0.058788	-1.19732	0.00231223
chrM	2479	2491	footprints_12_0.114063_1.010672	1.01067	+	0.114063	2.27021	0.218104	-1.16751	0.00263226
chrM	997	1022	footprints_25_-0.096712_0.756881	0.756881	+	-0.096712	1.67552	0.011315	-1.14647	0.00306072
chrM	5360	5377	footprints_17_0.086503_1.329280	1.32928	+	0.086503	2.9449	0.228336	-1.14757	0.0031174
chrM	900	909	footprints_9_0.039897_1.443815	1.44382	+	0.039897	3.20338	0.344297	-1.14971	0.00313601
chrM	3753	3773	footprints_20_0.085272_0.841682	0.841682	+	0.085272	1.83004	0.158941	-1.12052	0.00375613
chrM	3458	3466	footprints_8_0.150730_1.673820	1.67382	+	0.15073	3.61909	0.293799	-1.11248	0.00381496
chrM	3560	3570	footprints_10_0.002701_1.364001	1.364	+	0.002701	2.95212	0.060968	-1.1139	0.00384257
chrM	969	977	footprints_8_-0.430944_0.794244	0.794244	+	-0.430944	1.71934	0.016343	-1.1142	0.00390661
chrM	2094	2104	footprints_10_0.050298_1.475303	1.4753	+	0.050298	3.16692	0.292942	-1.10207	0.00406199
chrM	1974	1982	footprints_8_-0.067781_1.176379	1.17638	+	-0.067781	2.52818	0.277663	-1.10375	0.00412646
chrM	6416	6428	footprints_12_0.000000_1.807779	1.80778	+	0	3.85235	0.045474	-1.09152	0.00436011
chrM	2345	2355	footprints_10_-0.013612_1.251029	1.25103	+	-0.013612	2.62432	0.160819	-1.06883	0.00523034
chrM	2275	2284	footprints_9_-0.113039_1.160656	1.16066	+	-0.113039	2.40866	-0.007573	-1.05329	0.00614195
chrM	6770	6795	footprints_25_0.041980_1.299953	1.29995	+	0.04198	2.63865	0.216995	-1.02134	0.00770619
chrM	8229	8242	footprints_13_0.017944_1.614101	1.6141	+	0.017944	3.25364	0.062139	-1.01132	0.0082394
chrM	12165	12196	footprints_31_0.081210_1.046511	1.04651	+	0.08121	2.10338	0.194022	-1.00712	0.00852352
chrM	5985	6011	footprints_26_0.032775_1.219309	1.21931	+	0.032775	2.39105	0.10406	-0.971582	0.0106281
chrM	10193	10204	footprints_11_0.062602_1.152576	1.15258	+	0.062602	2.22994	0.303406	-0.952142	0.011607
chrM	13129	13141	footprints_12_0.053696_1.219831	1.21983	+	0.053696	2.35397	0.119334	-0.948413	0.0118189
chrM	2919	2956	footprints_37_0.054248_1.166488	1.16649	+	0.054248	2.23554	0.186787	-0.938451	0.0123736
chrM	11111	11141	footprints_30_0.026925_1.197316	1.19732	+	0.026925	2.28514	0.222915	-0.932478	0.0127613
chrM	5798	5833	footprints_35_0.030570_1.605905	1.6059	+	0.03057	3.03784	0.182101	-0.919659	0.013381
chrM	14650	14687	footprints_37_0.072499_1.188804	1.1888	+	0.072499	2.23829	0.155364	-0.912887	0.0138054
chrM	1916	1925	footprints_9_0.061893_1.263226	1.26323	+	0.061893	2.3537	0.197999	-0.897817	0.014241
chrM	14885	14920	footprints_35_0.056594_1.472408	1.47241	+	0.056594	2.74076	0.199628	-0.896401	0.0142685
chrM	8896	8921	footprints_25_0.036884_1.527593	1.52759	+	0.036884	2.83293	0.074088	-0.891033	0.014287
chrM	8731	8764	footprints_33_0.018640_1.379765	1.37976	+	0.01864	2.56117	0.121457	-0.892382	0.0143015
chrM	4470	4478	footprints_8_0.008170_1.319245	1.31925	+	0.00817	2.45183	0.101631	-0.894148	0.0143783
chrM	9109	9139	footprints_30_0.068056_1.551656	1.55166	+	0.068056	2.86247	0.307123	-0.88345	0.0147768
chrM	7849	7859	footprints_10_0.126746_1.545224	1.54522	+	0.126746	2.84786	0.381492	-0.882064	0.0148767
chrM	1207	1233	footprints_26_0.094497_1.288887	1.28889	+	0.094497	2.32538	0.107817	-0.851339	0.018314
chrM	479	487	footprints_8_-0.259645_0.976114	0.976114	+	-0.259645	1.76002	-0.01759	-0.850474	0.0183218
chrM	11075	11103	footprints_28_0.026253_1.235545	1.23554	+	0.026253	2.22277	0.069435	-0.847209	0.0184302
chrM	631	645	footprints_14_0.121159_1.170929	1.17093	+	0.121159	2.09842	0.28505	-0.841648	0.0188105
chrM	2823	2831	footprints_8_0.002198_1.313435	1.31343	+	0.002198	2.32853	0.095799	-0.826074	0.021076
chrM	9011	9022	footprints_11_0.000000_1.762019	1.76202	+	0	3.10963	0.084047	-0.819516	0.021482
chrM	1677	1687	footprints_10_0.017116_1.508559	1.50856	+	0.017116	2.63031	0.084302	-0.802063	0.0236394
chrM	13799	13810	footprints_11_0.096870_1.828625	1.82862	+	0.09687	3.18585	0.265197	-0.800921	0.0237205
chrM	15170	15179	footprints_9_0.013106_0.651034	0.651034	+	0.013106	1.13115	0.209944	-0.796989	0.023924
chrM	11367	11406	footprints_39_0.040696_1.498434	1.49843	+	0.040696	2.60532	0.064715	-0.798002	0.0239439
chrM	10920	10956	footprints_36_0.006586_1.788541	1.78854	+	0.006586	3.09673	0.250313	-0.791962	0.0244574
chrM	5493	5512	footprints_19_0.000000_1.807394	1.80739	+	0	3.12156	0.034884	-0.788357	0.0250023
chrM	2330	2340	footprints_10_-0.118859_1.065447	1.06545	+	-0.118859	1.83304	0.094361	-0.782781	0.0257095
chrM	7701	7710	footprints_9_-0.535222_0.535190	0.53519	+	-0.535222	0.921066	-0.460572	-0.783253	0.0258194
chrM	4352	4390	footprints_38_0.041414_0.929040	0.92904	+	0.041414	1.58818	0.073056	-0.773561	0.0268854
chrM	11145	11154	footprints_9_0.039793_1.497256	1.49726	+	0.039793	2.55282	0.187964	-0.769774	0.0271948
chrM	3648	3673	footprints_25_0.022697_1.631861	1.63186	+	0.022697	2.77298	0.034593	-0.764922	0.0279219
chrM	8412	8437	footprints_25_0.054962_1.715634	1.71563	+	0.054962	2.89982	0.189238	-0.75722	0.0291655
chrM	12608	12639	footprints_31_0.038338_1.182905	1.18291	+	0.038338	1.99349	0.039468	-0.752961	0.0299324
chrM	2562	2570	footprints_8_-0.235056_1.090601	1.0906	+	-0.235056	1.82662	-0.135136	-0.744049	0.0311641
chrM	13300	13308	footprints_8_0.059662_1.553582	1.55358	+	0.059662	2.59123	0.091073	-0.738037	0.031731
chrM	13403	13428	footprints_25_0.014272_1.434646	1.43465	+	0.014272	2.39292	0.048029	-0.738076	0.0319357
chrM	1586	1594	footprints_8_-0.026635_0.955311	0.955311	+	-0.026635	1.5788	0.080999	-0.724789	0.0342415
chrM	6325	6363	footprints_38_0.018733_1.363056	1.36306	+	0.018733	2.24981	0.040405	-0.722958	0.034372
chrM	7446	7461	footprints_15_0.080966_1.582280	1.58228	+	0.080966	2.59865	0.225446	-0.71576	0.0353597
chrM	13047	13056	footprints_9_0.013244_1.372786	1.37279	+	0.013244	2.24099	0.114004	-0.707032	0.0369606
chrM	13312	13330	footprints_18_0.057020_1.336972	1.33697	+	0.05702	2.17402	0.070219	-0.701398	0.0374074
chrM	12494	12507	footprints_13_0.005380_1.172164	1.17216	+	0.00538	1.90118	0.133137	-0.69772	0.0380758
chrM	10750	10782	footprints_32_0.000000_1.761118	1.76112	+	0	2.8258	0.003801	-0.682166	0.041612
chrM	2997	3009	footprints_12_0.012481_1.350625	1.35062	+	0.012481	2.16769	0.075269	-0.682531	0.0417387
chrM	6576	6605	footprints_29_0.011472_1.472723	1.47272	+	0.011472	2.33966	0.161781	-0.667812	0.0458494
chrM	13985	13994	footprints_9_0.013283_1.881012	1.88101	+	0.013283	2.98475	0.136329	-0.6661	0.045931
chrM	4302	4332	footprints_30_0.015699_1.419079	1.41908	+	0.015699	2.23678	0.026797	-0.656468	0.0487902
chrM	5269	5307	footprints_38_0.045293_1.340157	1.34016	+	0.045293	2.09934	0.056184	-0.647536	0.0495954
chrM	2798	2806	footprints_8_0.029935_1.211329	1.21133	+	0.029935	1.8914	0.150783	-0.642864	0.0499035
chrM	13160	13169	footprints_9_0.000000_1.426028	1.42603	+	0	2.23793	0.037606	-0.650159	0.049985
Minus
Chr	Start	End	Name	Fscore	Strand	CentreCscore	WTFscore	WTCentreCscore	log2FC_Fscore	FDR_norm
chrM	13693	13721	footprints_28_0.122636_1.012059	1.01206	-	0.122636	2.80368	0.123199	-1.47003	0.000405882
chrM	6918	6928	footprints_10_-0.761163_0.450400	0.4504	-	-0.761163	1.34409	-0.12325	-1.57735	0.000608823
chrM	5036	5054	footprints_18_-0.563999_0.331366	0.331366	-	-0.563999	0.858658	-0.439457	-1.37366	0.00102598
chrM	13115	13127	footprints_12_0.092756_1.283316	1.28332	-	0.092756	3.27855	0.135117	-1.35318	0.00103107
chrM	13351	13359	footprints_8_0.041365_1.160667	1.16067	-	0.041365	2.92198	0.075373	-1.33199	0.00103315
chrM	11502	11520	footprints_18_0.044346_1.154695	1.1547	-	0.044346	2.72712	0.119393	-1.23987	0.00181904
chrM	12529	12538	footprints_9_0.026675_1.102870	1.10287	-	0.026675	2.54954	0.179307	-1.20897	0.00222353
chrM	8938	8969	footprints_31_0.004657_1.128372	1.12837	-	0.004657	2.30301	0.015553	-1.02928	0.00745808
chrM	6894	6902	footprints_8_-0.287048_0.595839	0.595839	-	-0.287048	1.21387	-0.010583	-1.02662	0.00765316
chrM	13184	13217	footprints_33_0.144795_1.186864	1.18686	-	0.144795	2.37484	0.175868	-1.00067	0.00891095
chrM	14081	14102	footprints_21_-0.618085_0.318688	0.318688	-	-0.618085	0.634691	-0.472102	-0.99391	0.00911693
chrM	15379	15390	footprints_11_-0.099383_0.799364	0.799364	-	-0.099383	1.55676	-0.044353	-0.961618	0.0110962
chrM	15223	15234	footprints_11_0.030103_1.369438	1.36944	-	0.030103	2.41851	0.099328	-0.820533	0.0217138
chrM	9276	9284	footprints_8_-0.059578_1.280498	1.2805	-	-0.059578	2.2538	0.00554	-0.815653	0.0219274
chrM	13361	13373	footprints_12_0.055471_1.282133	1.28213	-	0.055471	2.1903	0.077343	-0.772585	0.0268461
chrM	13468	13483	footprints_15_0.074526_1.264092	1.26409	-	0.074526	2.14222	0.169901	-0.761007	0.0285917
chrM	3091	3101	footprints_10_-0.021382_1.465897	1.4659	-	-0.021382	2.47388	0.110744	-0.754989	0.02953
chrM	15356	15376	footprints_20_-0.087607_1.116011	1.11601	-	-0.087607	1.87868	-0.000724	-0.751371	0.0300312
chrM	5965	5974	footprints_9_0.050035_1.785723	1.78572	-	0.050035	2.98304	0.162062	-0.740273	0.0316034
chrM	13882	13891	footprints_9_0.025981_1.309089	1.30909	-	0.025981	2.18764	0.032884	-0.74081	0.0316707
chrM	14948	14988	footprints_40_0.011933_1.364603	1.3646	-	0.011933	2.26477	0.042428	-0.730883	0.0329342
chrM	10040	10056	footprints_16_0.014820_1.223139	1.22314	-	0.01482	2.01656	0.079835	-0.721308	0.0344492
chrM	5210	5228	footprints_18_-0.243501_0.642292	0.642292	-	-0.243501	1.06026	-0.164141	-0.723118	0.0345336
chrM	12157	12167	footprints_10_0.083372_1.352326	1.35233	-	0.083372	2.22228	0.109261	-0.716598	0.0352894
chrM	6115	6123	footprints_8_-0.006083_1.737119	1.73712	-	-0.006083	2.85519	0.154605	-0.71689	0.0354144
chrM	15115	15141	footprints_26_-0.002907_1.312216	1.31222	-	-0.002907	2.14505	0.018208	-0.709003	0.0367609
chrM	12169	12188	footprints_19_-0.000066_1.440228	1.44023	-	-6.6e-05	2.34581	0.035341	-0.703789	0.0373907
chrM	12930	12968	footprints_38_0.042308_1.199030	1.19903	-	0.042308	1.95301	0.061962	-0.703835	0.0375993
chrM	13851	13862	footprints_11_0.076553_1.171298	1.1713	-	0.076553	1.90057	0.19771	-0.698322	0.0381109
chrM	4055	4072	footprints_17_0.020990_1.497783	1.49778	-	0.02099	2.41628	0.079168	-0.689961	0.039845
chrM	13131	13168	footprints_37_0.044368_1.238624	1.23862	-	0.044368	1.94994	0.057119	-0.654694	0.0491369
