# Supplementary material for: LRPPRC-mediated folding of the mitochondrial transcriptome
Source: Nat Commun. 2017 Nov 16;8:1532. doi: 10.1038/s41467-017-01221-z (PMC5691074; doi:10.1038/s41467-017-01221-z)
Supplement: Supplementary file 6 — Supplementary Data 4 [file 41467_2017_1221_MOESM6_ESM.xlsx]

## Sheet: Sheet1
LRPPRC					Rscore Average
Chrom	Start	End	Name	Strand	WT	KO	log2FC	KO > WT?
chrM	70	1024	mt-Rnr1	+	-0.0924511	-0.0392289	0.0346637	TRUE
chrM	1094	2675	mt-Rnr2	+	0.0402877	0.0740451	0.0349061	TRUE
chrM	2751	3707	mt-Nd1	+	-0.171535	-0.059681	0.162633	TRUE
chrM	3914	4951	mt-Nd2	+	-0.336409	-0.100176	0.256421	TRUE
chrM	5328	6872	mt-Co1	+	-0.338403	0.044514	0.387561	TRUE
chrM	7013	7696	mt-Co2	+	-0.063479	0.0761864	0.208987	TRUE
chrM	7766	8606	mt-Atp8_6	+	-0.338108	-0.00862552	0.324988	TRUE
chrM	8607	9390	mt-Co3	+	-0.211733	0.0285354	0.280648	TRUE
chrM	9459	9806	mt-Nd3	+	-0.045609	0.0268466	0.143923	TRUE
chrM	9877	11544	mt-Nd4l_4	+	-0.317887	-0.01319	0.322368	TRUE
chrM	11742	13565	mt-Nd5	+	-0.289569	-0.0534788	0.233385	TRUE
chrM	13552	14070	mt-Nd6	-	-0.455827	-0.107445	0.274116	TRUE
chrM	14145	15288	mt-Cytb	+	-0.187972	0.026232	0.227226	TRUE
				All mRNAs	-0.250594	-0.0127529	0.256569	TRUE
SLIRP					Rscore Average
Chrom	Start	End	Name	Strand	WT	KO	log2FC	KO > WT?
chrM	70	1024	mt-Rnr1	+	0.0040962	0.0859035	0.0818073	TRUE
chrM	1094	2675	mt-Rnr2	+	0.0910681	0.122015	0.0309468	TRUE
chrM	2751	3707	mt-Nd1	+	0.0361404	0.0319927	-0.00414774	FALSE
chrM	3914	4951	mt-Nd2	+	0.0170301	0.026225	0.00919491	TRUE
chrM	5328	6872	mt-Co1	+	0.35941	0.264282	-0.0951278	FALSE
chrM	7013	7696	mt-Co2	+	0.298265	0.206723	-0.0915417	FALSE
chrM	7766	8606	mt-Atp8_6	+	0.135053	0.0945695	-0.040484	FALSE
chrM	8607	9390	mt-Co3	+	0.30665	0.147963	-0.158686	FALSE
chrM	9459	9806	mt-Nd3	+	0.164648	0.0675895	-0.0970586	FALSE
chrM	9877	11544	mt-Nd4l_4	+	0.0547544	0.023269	-0.0314854	FALSE
chrM	11742	13565	mt-Nd5	+	0.0732699	0.0272255	-0.0460443	FALSE
chrM	13552	14070	mt-Nd6	-	0.21154	0.313811	0.102271	TRUE
chrM	14145	15288	mt-Cytb	+	0.194197	0.100793	-0.0934042	FALSE
				All mRNAs	0.149702	0.116336	-0.0333661	FALSE
