# Supplementary material for: LRPPRC-mediated folding of the mitochondrial transcriptome
Source: Nat Commun. 2017 Nov 16;8:1532. doi: 10.1038/s41467-017-01221-z (PMC5691074; doi:10.1038/s41467-017-01221-z)
Supplement: Supplementary file 7 — Supplementary Data 5 [file 41467_2017_1221_MOESM7_ESM.xls]

## Sheet: Supplementary Table 7
Chr	Start	End	Name	Fscore	Strand	CentreCscore	KOFscore	KOCentreCscore	log2FC_Fscore	FDR
rRNA_28S	1847	1855	footprints_8_-0.249056_0.651179	0.651179	+	-0.249056	1.80596	-0.004181	-1.47164	0.142057
rRNA_28S	119	127	footprints_8_-0.030523_0.531518	0.531518	+	-0.030523	1.49352	0.014651	-1.49053	0.145278
rRNA_28S	356	387	footprints_31_0.128341_0.690037	0.690037	+	0.128341	1.82514	0.221903	-1.40326	0.150116
rRNA_28S	1439	1453	footprints_14_0.177427_0.984041	0.984041	+	0.177427	2.85002	0.239731	-1.53418	0.151727
rRNA_28S	55	82	footprints_27_-0.003895_0.668136	0.668136	+	-0.003895	2.12794	0.047956	-1.67124	0.154621
rRNA_28S	3618	3626	footprints_8_0.126918_0.812423	0.812423	+	0.126918	2.05596	0.183485	-1.33951	0.155555
rRNA_28S	4608	4624	footprints_16_-0.158354_0.749362	0.749362	+	-0.158354	2.29878	0.335738	-1.61713	0.155933
rRNA_28S	3588	3596	footprints_8_0.125225_0.610427	0.610427	+	0.125225	1.53324	0.199261	-1.32869	0.156043
rRNA_28S	2542	2561	footprints_19_-0.265546_0.449897	0.449897	+	-0.265546	1.33852	0.187278	-1.57297	0.157579
rRNA_28S	3539	3547	footprints_8_0.073457_0.652693	0.652693	+	0.073457	1.89643	0.074551	-1.53881	0.159141
rRNA_28S	1157	1171	footprints_14_0.128817_0.769811	0.769811	+	0.128817	1.95861	0.12891	-1.34725	0.160784
rRNA_28S	2195	2207	footprints_12_-0.026265_1.085590	1.08559	+	-0.026265	2.65494	0.141912	-1.2902	0.165858
rRNA_28S	3930	3963	footprints_33_0.018081_0.979943	0.979943	+	0.018081	2.24753	0.157418	-1.19757	0.172976
rRNA_28S	1690	1720	footprints_30_0.113183_0.975284	0.975284	+	0.113183	2.04494	0.115147	-1.06816	0.174115
rRNA_28S	3778	3803	footprints_25_0.090241_0.516639	0.516639	+	0.090241	1.20801	0.157119	-1.22541	0.174708
rRNA_28S	321	329	footprints_8_0.159209_0.772520	0.77252	+	0.159209	1.72639	0.177135	-1.16011	0.175581
rRNA_28S	4519	4538	footprints_19_0.198896_0.670100	0.6701	+	0.198896	2.16679	0.206118	-1.69311	0.176135
rRNA_28S	3984	4002	footprints_18_0.001873_0.955392	0.955392	+	0.001873	2.25232	0.258237	-1.23725	0.17747
rRNA_28S	331	342	footprints_11_-0.032521_0.893929	0.893929	+	-0.032521	1.90534	0.12459	-1.09182	0.177919
rRNA_28S	710	720	footprints_10_0.154192_1.072665	1.07266	+	0.154192	2.4113	0.17247	-1.16861	0.178454
rRNA_28S	2219	2230	footprints_11_-0.099361_1.268296	1.2683	+	-0.099361	2.79482	0.190053	-1.13986	0.179204
rRNA_28S	3497	3537	footprints_40_0.142251_0.819868	0.819868	+	0.142251	1.73377	0.145683	-1.08045	0.17993
rRNA_28S	3899	3929	footprints_30_0.037005_0.975752	0.975752	+	0.037005	2.08134	0.083757	-1.09293	0.180499
rRNA_28S	1732	1740	footprints_8_-0.299593_0.798841	0.798841	+	-0.299593	1.70592	-0.034979	-1.09457	0.182858
rRNA_28S	2070	2079	footprints_9_0.059875_0.970420	0.97042	+	0.059875	2.09476	0.167813	-1.11011	0.184611
rRNA_28S	3883	3898	footprints_15_0.024204_0.947472	0.947472	+	0.024204	2.02337	0.112845	-1.0946	0.186021
rRNA_28S	3309	3326	footprints_17_0.044632_0.371072	0.371072	+	0.044632	0.802645	0.09629	-1.11306	0.186602
rRNA_28S	278	316	footprints_38_-0.036063_0.714921	0.714921	+	-0.036063	1.43694	0.075756	-1.00715	0.187518
rRNA_28S	1670	1679	footprints_9_-0.190469_0.683847	0.683847	+	-0.190469	1.32699	0.021422	-0.956417	0.200738
rRNA_28S	1768	1804	footprints_36_-0.008932_0.901544	0.901544	+	-0.008932	1.72825	0.203258	-0.938846	0.203529
rRNA_28S	1311	1351	footprints_40_0.088976_1.012757	1.01276	+	0.088976	1.90294	0.116097	-0.909942	0.2056
rRNA_28S	3361	3378	footprints_17_-0.080048_0.839640	0.83964	+	-0.080048	1.57144	0.288786	-0.904243	0.205997
rRNA_28S	2142	2175	footprints_33_-0.072657_0.691332	0.691332	+	-0.072657	1.30188	0.190931	-0.913144	0.206416
rRNA_28S	4093	4101	footprints_8_-0.674883_0.528661	0.528661	+	-0.674883	0.998798	-0.402127	-0.91785	0.206871
rRNA_28S	4045	4058	footprints_13_-0.176962_0.826666	0.826666	+	-0.176962	1.56428	-0.031157	-0.920126	0.208076
rRNA_28S	83	92	footprints_9_0.036607_1.002771	1.00277	+	0.036607	1.85775	0.11604	-0.889564	0.208526
rRNA_28S	1620	1657	footprints_37_0.028904_0.800404	0.800404	+	0.028904	1.46294	0.071224	-0.870075	0.214326
rRNA_28S	3284	3293	footprints_9_0.324894_1.248035	1.24804	+	0.324894	2.26899	0.353061	-0.862392	0.215584
rRNA_28S	3430	3441	footprints_11_0.038496_0.756957	0.756957	+	0.038496	1.3494	0.20216	-0.834034	0.218931
rRNA_28S	4664	4689	footprints_25_-0.458020_0.381578	0.381578	+	-0.45802	0.673601	-0.278112	-0.819916	0.221248
rRNA_28S	4179	4205	footprints_26_0.000463_1.163998	1.164	+	0.000463	2.05993	0.024664	-0.82351	0.221522
rRNA_28S	2594	2602	footprints_8_0.094067_0.781557	0.781557	+	0.094067	2.59958	0.237728	-1.73385	0.226092
rRNA_28S	1358	1367	footprints_9_-0.009860_0.803160	0.80316	+	-0.00986	1.34266	0.098983	-0.741333	0.241752
rRNA_28S	1412	1436	footprints_24_-0.161468_0.515148	0.515148	+	-0.161468	0.873102	-0.059548	-0.761163	0.242587
rRNA_28S	36	47	footprints_11_0.099744_1.415097	1.4151	+	0.099744	2.35538	0.204277	-0.735056	0.242671
rRNA_28S	5	15	footprints_10_-0.023424_0.831353	0.831353	+	-0.023424	1.37873	0.071569	-0.72981	0.243693
rRNA_28S	2124	2135	footprints_11_0.138026_0.823785	0.823785	+	0.138026	1.32591	0.466087	-0.686643	0.258428
rRNA_28S	2263	2279	footprints_16_0.080131_1.059470	1.05947	+	0.080131	1.65299	0.184968	-0.641734	0.269352
rRNA_28S	4638	4662	footprints_24_-0.215738_0.889075	0.889075	+	-0.215738	1.40185	-0.004171	-0.656955	0.269815
rRNA_28S	3448	3476	footprints_28_0.168741_0.894919	0.894919	+	0.168741	1.39125	0.316296	-0.636552	0.270357
rRNA_28S	3330	3355	footprints_25_-0.028941_0.788880	0.78888	+	-0.028941	1.23222	0.075891	-0.643388	0.270855
rRNA_28S	1943	1951	footprints_8_0.059863_0.765583	0.765583	+	0.059863	1.15494	0.077385	-0.593187	0.29028
rRNA_28S	4156	4175	footprints_19_-0.115706_1.207468	1.20747	+	-0.115706	1.81666	0.048009	-0.5893	0.290281
rRNA_28S	2208	2218	footprints_10_-0.190047_0.789149	0.789149	+	-0.190047	1.1717	-0.039393	-0.57024	0.291577
rRNA_28S	2349	2386	footprints_37_0.043623_0.450405	0.450405	+	0.043623	0.671809	0.066343	-0.576828	0.292704
rRNA_28S	3401	3409	footprints_8_-0.370315_0.780816	0.780816	+	-0.370315	1.1515	-0.145611	-0.560459	0.294687
rRNA_28S	3727	3736	footprints_9_0.175633_0.529563	0.529563	+	0.175633	1.89525	0.357469	-1.83952	0.305738
rRNA_28S	1375	1409	footprints_34_-0.058302_0.914530	0.91453	+	-0.058302	1.29487	0.181964	-0.501709	0.323145
rRNA_28S	4114	4122	footprints_8_-0.080110_1.130750	1.13075	+	-0.08011	1.60468	0.45156	-0.505009	0.323542
rRNA_28S	2564	2572	footprints_8_-0.022169_0.602509	0.602509	+	-0.022169	0.843385	0.056083	-0.485209	0.330561
rRNA_28S	3833	3844	footprints_11_0.123326_1.348279	1.34828	+	0.123326	1.85362	0.147493	-0.459226	0.343689
rRNA_28S	3969	3977	footprints_8_0.090145_1.200079	1.20008	+	0.090145	1.59632	0.097895	-0.411618	0.367284
rRNA_28S	3871	3881	footprints_10_0.120157_1.254308	1.25431	+	0.120157	1.66104	0.167322	-0.405196	0.368589
rRNA_28S	2481	2489	footprints_8_0.158861_0.788208	0.788208	+	0.158861	1.0037	0.2079	-0.348686	0.383654
rRNA_28S	1603	1611	footprints_8_-0.098506_0.605367	0.605367	+	-0.098506	2.17313	0.059026	-1.84389	0.453469
rRNA_28S	3741	3759	footprints_18_0.175740_0.798943	0.798943	+	0.17574	0.818591	0.211425	-0.0350502	0.530423
rRNA_28S	4132	4155	footprints_23_-0.222245_1.547317	1.54732	+	-0.222245	1.19192	0.082565	0.376481	0.730018
